# Supplementary material for: C-type lectin receptor 2d forms homodimers and heterodimers with TLR2 to negatively regulate IRF5-mediated antifungal immunity
Source: Nat Commun. 2023 Oct 23;14:6718. doi: 10.1038/s41467-023-42216-3 (PMC10593818; doi:10.1038/s41467-023-42216-3)
Supplement: Supplementary file 4 — Source Data [file 41467_2023_42216_MOESM4_ESM.zip]

Archive with 28 entries (27 files):
- Source data/
- __MACOSX/._Source data
- Source data/Supplementary Figure 1.xlsx
- __MACOSX/Source data/._Supplementary Figure 1.xlsx
- Source data/Figure 1.xlsx
- __MACOSX/Source data/._Figure 1.xlsx
- Source data/Figure 6.xlsx
- __MACOSX/Source data/._Figure 6.xlsx
- Source data/Figure 7.xlsx
- __MACOSX/Source data/._Figure 7.xlsx
- Source data/Supplementary Figure 6.xlsx
- __MACOSX/Source data/._Supplementary Figure 6.xlsx
- Source data/Figure 4.xlsx
- __MACOSX/Source data/._Figure 4.xlsx
- Source data/Supplementary Figure 5.xlsx
- __MACOSX/Source data/._Supplementary Figure 5.xlsx
- Source data/Supplementary Figure 4.xlsx
- __MACOSX/Source data/._Supplementary Figure 4.xlsx
- Source data/Figure 5.xlsx
- __MACOSX/Source data/._Figure 5.xlsx
- Source data/Figure 2.xlsx
- __MACOSX/Source data/._Figure 2.xlsx
- Source data/Supplementary Figure 3.xlsx
- __MACOSX/Source data/._Supplementary Figure 3.xlsx
- Source data/Supplementary Figure 2.xlsx
- __MACOSX/Source data/._Supplementary Figure 2.xlsx
- Source data/Figure 3.xlsx
- __MACOSX/Source data/._Figure 3.xlsx
