# Supplementary material for: C-type lectin receptor 2d forms homodimers and heterodimers with TLR2 to negatively regulate IRF5-mediated antifungal immunity
Source: Nat Commun. 2023 Oct 23;14:6718. doi: 10.1038/s41467-023-42216-3 (PMC10593818; doi:10.1038/s41467-023-42216-3)
Supplement: Supplementary file 4 — Source Data [file 41467_2023_42216_MOESM4_ESM.zip › Source data/Supplementary Figure 1.xlsx]

## Sheet: Supplementary Figure 1a
Supplementary Figure 1a Lane1	IP:Dectin-1-HA									Myc IP:Dectin-1-HA			Input Dectin-1-HA			IP Dectin-1-HA/Input Dectin-1-HA
										repeat1	repeat2	repeat3	repeat1	repeat2	repeat3	repeat1	repeat2	repeat3
									TLR2-Myc	0	0	0	0	0	0	0	0	0
									Dectin-1-HA	0	0	0	28579	49080.1	48516.3	0	0	0
									TLR2-Myc+Dectin-1-HA	0	0	0	15581.4	11983.2	18268.8	0	0	0
Supplementary Figure 1a Lane2	IP:TLR2-Myc
Supplementary Figure 1a Lane3	Input:Dectin-1-HA
Supplementary Figure 1a Lane4	Input:TLR2-Myc

## Sheet: Supplementary Figure 1b
										Flag IP: Dectin-1-HA			Input Dectin-1-HA			IP Dectin-1-HA/Input Dectin-1-HA
Supplementary Figure 1b Lane1	IP:Dectin-1-HA									repeat1	repeat2	repeat3	repeat1	repeat2	repeat3	repeat1	repeat2	repeat3
									CLEC2D-Flag	0	0	0	0	0	0	0	0	0
									Dectin-1-HA	0	0	0	22428.5	47657.8	38847.7	0	0	0
									CLEC2D-Flag+Dectin-1-HA	0	0	0	20310.7	56988.4	39247.1	0	0	0
Supplementary Figure 1b Lane2	IP:Clec2d-Flag
Supplementary Figure 1b Lane3	input:Dectin-1-HA
Supplementary Figure 1b Lane4	Input:Clec2d-Flag

## Sheet: Supplementary Figure 1c
Supplementary Figure 1c Lane1	IP:Clec2d-Dectin-1-HA										Myc IP: CLEC2D-Dectin-1-HA			Input CLEC2D-Dectin-1-HA			IP CLEC2D-Dectin-1-HA/Input CLEC2D-Dectin-1-HA
											repeat1	repeat2	repeat3	repeat1	repeat2	repeat3	repeat1	repeat2	repeat3
										TLR2-Myc	0	0	0	0	0	0	0	0	0
										CLEC2D-Dectin-1-HA	0	0	0	26418.2	48970.1	52150.3	0	0	0
										TLR2-Myc+Clec2d+Dectin-1-HA	15635.4	51942.6	26381.8	28939.1	48148.8	56388.2	0.540287	1.07879	0.46786
Supplementary Figure 1c Lane2	IP:TLR2-Myc
Supplementary Figure 1c Lane3	Input:Clec2d-Dectin-1-HA
Supplementary Figure 1c Lane4	Input:TLR2-Myc

## Sheet: Supplementary Figure 1e
	YFPN-CLEC2D+YFPC-CLEC2D+pCMV-HA	YFPN-CLEC2D+YFPC-CLEC2D+pCMV-CLEC2D-HA
	55.8	46.3
	55	46.2
	54.7	45.7
	YFPN-CLEC2D+YFPC-CLEC2D+pEF4-myc	YFPN-CLEC2D+YFPC-CLEC2D+pEF4-TLR2-myc
	58.8	53.3
	58.6	52.6
	59.3	52.3
	YFPN-CLEC2D+YFPC-TLR2+pCMV-HA	YFPN-CLEC2D+YFPC-TLR2+pCMV-CLEC2D-HA
	18.7	12.8
	20.4	12.3
	19.7	12.7
	YFPN-CLEC2D+YFPC-TLR2+pEF4-myc	YFPN-CLEC2D+YFPC-TLR2+pEF4-TLR2-myc
	28.6	21.9
	31.5	22.7
	30.3	24

## Sheet: Supplementary Figure 1f
YFPN-CLEC2D+YFPC-CLEC2D
C. albicans(h)	0	1	2
	67.2	67.5	69.7
	68.4	67.6	69.8
	68.8	67.7	69.7
YFPN-CLEC2D+YFPC-TLR2
C. albicans(h)	0	1	2
	21.2	19.7	22.6
	21	20.5	22.9
	20.5	20.8	22.2

## Sheet: Supplementary Figure 1g
Correlation coenfficient
Mock	Curdlan
0.11	0.88
0.5	0.39
-0.12	0.87
-0.22	0.64
-0.14	0.52
-0.09	0.79
-0.08	0.53
-0.3	0.31
-0.34	0.84
-0.08	0.4
0.3	0.52
0	0.37
0.17	0.52
0.38	0.84
0.35	0.48
-0.46	0.35
0.35
0.38
-0.38
