# Supplementary material for: C-type lectin receptor 2d forms homodimers and heterodimers with TLR2 to negatively regulate IRF5-mediated antifungal immunity
Source: Nat Commun. 2023 Oct 23;14:6718. doi: 10.1038/s41467-023-42216-3 (PMC10593818; doi:10.1038/s41467-023-42216-3)
Supplement: Supplementary file 4 — Source Data [file 41467_2023_42216_MOESM4_ESM.zip › Source data/Figure 1.xlsx]

## Sheet: Fig.1a
Fig.1a Lane1	IP:TLR2									Flag IP: TLR2			Input:TLR2			IP TLR2/Input TLR2
										repeat1	repeat2	repeat3	repeat1	repeat2	repeat3	repeat1	repeat2	repeat3
									CLEC2D-Flag	0	0	0	1405.99	958.092	1764.7	0	0	0
									TLR2-Myc	0	0	0	32265.3	29880.3	30190	0	0	0
									CLEC2D-Flag+TLR2-Myc	20507.3	75369.1	20676.3	7471.1	7355.74	7259.85	2.74489	2.78794	10.3816
										Myc IP: CLEC2D			Input:CLEC2D			IP CLEC2D/Input CLEC2D
Fig.1a Lane2	IP:CLEC2D									repeat1	repeat2	repeat3	repeat1	repeat2	repeat3	repeat1	repeat2	repeat3
									CLEC2D-Flag	823.749	1274.45	2404.59	28879.6	25244	27480.2	0.0285236	0.0504852	0.0875026
									TLR2-Myc	115.485	4480.83	3339.47	0	0	0	0	0	0
									CLEC2D-Flag+TLR2-Myc	20587.7	55503.5	59003.9	24437.2	88415.4	25121.7	0.842473	0.627758	2.34873
Fig.1a Lane3	IP:CLEC2D
Fig.1a Lane4	IP:TLR2
Fig.1a Lane5	input:CLEC2D
Fig.1a Lane6	input: TLR2
Fig.1a Lane7	input:GAPDH

## Sheet: Fig.1b
									Flag IP:TLR2			Input TLR2			Flag IP:TLR2
								Yeast(min)	repeat1	repeat2	repeat3	repeat1	repeat2	repeat3	repeat1	repeat2	repeat3
Fig.1b Lane1	IP:TLR2							CLEC2D-Flag 0	0	0	0	3556.2	0	1596.87	0	0	0
								TLR2-Myc 0	0	0	0	31406.8	26464.4	28286.4	0	0	0
								CLEC2D-Flag+TLR2-Myc 0	22052.9	22641.4	23095.7	24192.8	17244.2	22412.8	0.911548	1.31298	1.03047
								CLEC2D-Flag+TLR2-Myc 30	34455.9	34203.7	33889.7	27523.6	22010.9	23970.3	1.25187	1.55394	1.41382
								CLEC2D-Flag+TLR2-Myc 60	32175.1	31495.7	32228.5	22645.5	17258.3	19472.5	1.42082	1.82496	1.65508
Fig.1b Lane2	IP:CLEC2D
Fig.1b Lane3	input:TLR2
Fig.1b Lane4	input:CLEC2D
Fig.1b Lane5	input:GAPDH

## Sheet: Fig.1c
Fig.1c Lane1	IP: Clec2d								IP:Clec2d			Input Clec2d			IP Clec2d/Input Clec2d			IP Clec2d/Input Clec2d
								Curdlan(min)	repeat1	repeat2	repeat3	repeat1	repeat2	repeat3	repeat1	repeat2	repeat3	repeat1	repeat2	repeat3
								0	8061.12	2964.94	8364.95	35817.2	33261.6	29669.4	0.225063	0.0891402	0.281939	1.1326	0.448586	1.41882
								30	14325.1	2844.52	15549.8	30570	32433.2	29358.2	0.468599	0.0877038	0.529658	2.35816	0.441357	2.66543
								60	27353.7	11752.5	28186.6	31057.3	31632.1	31858.7	0.880749	0.371538	0.884738	4.43225	1.86971	4.45232
								90	25950.4	15118.5	28430.2	26673	26121.5	27776.1	0.97291	0.578774	1.02355	4.89603	2.9126	5.15086
Fig.1c Lane2	IP:TLR2
Fig.1c Lane3	input: Clec2d
Fig.1c Lane4	input:TLR2
Fig.1c Lane5	input:GAPDH

## Sheet: Fig.1d
									IP:Clec2d			Input Clec2d			IP Clec2d/Input Clec2d			IP Clec2d/Input Clec2d
								C.a(min)	repeat1	repeat2	repeat3	repeat1	repeat2	repeat3	repeat1	repeat2	repeat3	repeat1	repeat2	repeat3
Fig.1d Lane1	IP:Clec2d							0	25234.6	26649.6	25759.1	31568.3	33381.3	31695.8	0.799363	0.79834	0.812699	0.994892	0.993618	1.01149
								30	28175.4	29205.8	29588.3	26754.2	29122.9	27424.8	1.05312	1.00284	1.07889	1.31072	1.24815	1.34279
								60	30955.8	33371.7	32505.9	15914.3	20098.9	15625.7	1.94515	1.66037	2.08029	2.42095	2.06651	2.58914
								90	26395.3	29006	27668.2	24789.2	28182.8	24947.7	1.06479	1.02921	1.10905	1.32524	1.28096	1.38033
								IgG	19728.4	9887.38	9209.25	26161.4	30569.4	25253	0.754104	0.32344	0.36468	0.938562	0.402556	0.453883
Fig.1d Lane2	IP:TLR2
Fig.1d Lane3	input:Clec2d
Fig.1d Lane4	input:TLR2
Fig.1d Lane5	input:GAPDH

## Sheet: Fig.1e
Fig.1e Lane1	IP:HA								MyC IP:HA			Input:HA			IP HA/Input HA
									repeat1	repeat2	repeat3	repeat1	repeat2	repeat3	repeat1	repeat2	repeat3
								TLR2-Myc	0	0	0	148.485	86.485	295.849	0	0	0
								CLEC2DΔcyto-HA	0	0	0	7214.52	7344.1	6873.2	0	0	0
								CLEC2DΔTM-HA	0	0	1127.06	14423.3	13851.4	14320.3	0	0	0.0787039
								CLEC2DΔET-HA	0	0	0	33949.4	31803.5	30725.2	0	0	0
								TLR2-Myc+CLEC2DΔcyto-HA	4103.67	4054.26	6964.45	4280.04	6008.13	7401.62	0.958792	0.674794	0.940936
								TLR2-Myc+CLEC2DΔTM-HA	18150.6	17750.6	19585.2	14745.3	15526	15611.9	1.23094	1.14328	1.2545
								TLR2-Myc+CLEC2DΔET-HA	0	0	0	26855.5	26129	24629.4	0	0	0
Fig.1e Lane2	IP:TLR2
Fig.1e Lane3	input:HA
Fig.1e Lane4	input:TLR2

## Sheet: Fig.1f
Fig.1f Lane1	IP:Myc
									Flag IP:Myc			Input Myc			IP:Myc/Input Myc
									repeat1	repeat2	repeat3	repeat1	repeat2	repeat3	repeat1	repeat2	repeat3
								CLEC2D-Flag	0	0	0	0	0	0	0	0	0
								TLR2-Myc	0	0	0	27692.6	23877.4	26549.6	0	0	0
								TLR2ΔET-Myc	0	0	0	23248.9	18972.1	21044	0	0	0
								TLR2ΔCytoΔTM-Myc	0	0	0	27583.7	24629.4	27778.5	0	0	0
								CLEC2D-Flag+TLR2-Myc	15120.6	15110.3	14042.2	10620.6	6284.33	10646.1	1.42371	2.40444	1.319
								CLEC2D-Flag+TLR2ΔET-Myc	0	0	0	11362.5	10114.2	9429.42	0	0	0
								CLEC2D-Flag+TLR2ΔCytoΔTM-Myc	13297.5	13276.8	21345	15191.7	16162.4	14219.6	0.875315	0.82146	1.5011
Fig.1f Lane2	IP:CLEC2D
Fig.1f Lane3	input:Myc
Fig.1f Lane4	input:CLEC2D

## Sheet: Fig.1g
											IP: TLR2			Input: TLR2			IP TLR2/Input TLR2			IP TLR2/Input TLR2
											repeat1	repeat2	repeat3	repeat1	repeat2	repeat3	repeat1	repeat2	repeat3	repeat1	repeat2	repeat3
	Fig.1g Lane1	IP:TLR2								Fc	75.364	295.213	241.385	11305.6	10653.3	11579.9	0.0066661	0.0277109	0.0208452	0.362142	1.50542	1.13244
										60-191aa	3597.43	4261.57	7366.25	8374.15	7797.91	8814.23	0.429587	0.546501	0.835722	23.3377	29.6892	45.4014
										60-185aa	12907.2	13193.7	16328.3	8757.74	8383.2	9063.08	1.4738	1.57382	1.80163	80.0656	85.4995	97.8751
										60-159aa	21952.9	22147.5	19302.1	9569.25	9292.67	10199.6	2.29411	2.38333	1.89243	124.63	129.477	102.808
										60-140aa	17647.4	17230.7	17816.4	13984.2	13811.2	14320.9	1.26195	1.24759	1.24409	68.5568	67.7764	67.5862
										60-119aa	18356.6	18779.1	25686.5	14698.2	14839.3	15094.6	1.24891	1.26549	1.7017	67.8481	68.7491	92.4464
										60-99aa	17548.7	17509.2	16991.4	15886.8	16694.6	16693.8	1.10461	1.04879	1.01783	60.009	56.9768	55.2945
										60-79aa	1863.23	1208.16	1121.58	21457.4	21136.4	21199.1	0.0868341	0.0571604	0.0529069	4.71735	3.10529	2.87422
	Fig.1g Lane2	IP:IgG1-Fc2
	Fig.1g Lane3	input:IgG1-Fc2
	Fig.1g Lane4	input:TLR2

## Sheet: Fig.1h
YFPN-CLEC2D	YFPC-CLEC2D	YFPC-TLR2	YFPN-CLEC2D+YFPC-CLEC2D	YFPN-CLEC2D+YFPC-TLR2
1.39	1.43	1.15	56.3	19.9
1.29	1.29	1.16	59.8	20.6
1.27	1.35	1.01	57.7	21.1

## Sheet: Fig.1i
FRET efficiency(%)
Mock	Curdlan
14.666	20.7368
10.352	16.0596
15.1137	18.1361
10.4376	10.3832
9.96756	15.6535
8.35767	9.60022
14.6303	24.3657
12.1316	22.3978
7.89908	25.4611
16.7147	12.7773
