# Supplementary material for: C-type lectin receptor 2d forms homodimers and heterodimers with TLR2 to negatively regulate IRF5-mediated antifungal immunity
Source: Nat Commun. 2023 Oct 23;14:6718. doi: 10.1038/s41467-023-42216-3 (PMC10593818; doi:10.1038/s41467-023-42216-3)
Supplement: Supplementary file 4 — Source Data [file 41467_2023_42216_MOESM4_ESM.zip › Source data/Figure 6.xlsx]

## Sheet: Fig.6a
days	Clec2d+/+	Clec2d-/-
3	1
4	1
4	1
5	1
6	1	1
6	1
7	1
8	1	1
8	1	1
12		1
18		1
19		1
31	0	0
31	0	0
31		0
31		0
31		0

## Sheet: Fig.6b
Fungal burden (CFU/g) in Kidney
days	Clec2d+/+					Clec2d-/-
1d	15506.2	50310.6	73946.7	104940	57228.9	40097.2	75193.5	77288.1	26643	34206.5
2d	62793.4	94458.4	96448.4	71386.4	66294.7	4206.73	12426.4	28159.1	8218.16	10101
4d	14720.8	21811	19806	27462.5	16975.3	4763.72	1662.97	398.724	953.834	217.486
Fungal burden (CFU/g) in Brain
days	Clec2d+/+					Clec2d-/-
1d	10109.4	12027.9	10784.1	8077.66	9728.29	7908.78	3986.79	4183.47	2694.97	3549.01
2d	840.752	765.184	692.201	495.825	859.317	755.097	302.678	402.939	410.584	559.284
4d	328.793	403.124	627.907	356.21	658.061	142.993	119.048	118.147	198.063	75.1127

## Sheet: Fig.6d
IL-12p70
days	Clec2d+/+					Clec2d-/-
0	64.291	75.578	75.9869	50.5332		61.1996	62.6167	68.785	71.1288
1d	157.087	130.421	113.031	126.401	146.046	222.386	171.972	176.796	139.857	187.894
2d	170.221	151.456	216.775	147.511	219.417	163.302	199.452	187.979	186.088	203.342
4d	119.547	123.934	117.914	111.827	107.185	153.093	134.163	151.674	82.8603	110.991
IL-12p40
days	Clec2d+/+					Clec2d-/-
0	132.374	116.002	99.8661	130.372	95.74	126.023	129.468	121.819	120.282	175.832
1d	135.65	154.007	142.306	142.172	170.917	191.824	221.697	308.763	222.888	210.39
2d	125.53	132.876	157.929	129.433	148.08	169.51	154.765	205.749	150.327	170.487
4d	109.731	146.003	145.666	183.899	223.259	240.685	234.024	255.217	204.109	268.152
IFN-γ
days	Clec2d+/+					Clec2d-/-
0	6.27675	6.73129	13.3648	10.5973	9.64462	8.64508	8.68992	11.0874	8.87471	8.82729
1d	17.4273	20.0583	17.5305	20.6388	22.5805	25.9896	26.3204	30.7532	22.0744	34.3579
2d	31.7924	30.962	26.2098	35.2135	34.7074	19.7257	25.0717	25.4179	23.5211	24.3799
4d	10.5005	10.7904	9.92214	6.71479	8.0346	9.21309	6.90114	8.95408	7.10636	6.64909

## Sheet: Fig.6e
NK cell(percentage)
days	Clec2d+/+					Clec2d-/-
0	2.15	2.86	2.05			2.03	1.98	1.85
1d	5.66	6.84	5.83	4.83	5.09	9.5	8.15	9	8.9	8.57
2d	2.37	3.08	3.16	2.41	1.98	4.78	6	4.72	5.87	5.28
4d	3.55	3.8	1.87	4.29	3.17	4.98	6.33	5.87	7.54	5.61
NK cell(cell number)
days	Clec2d+/+					Clec2d-/-
0	29930.4	34643	25054.9			37938.8	23852.8	23505.2
1d	210063	187278	182208	156558	143759	330999	359708	319459	352707	344163
2d	103817	122562	85988.1	101688	76954.9	271950	280101	222816	166837	358312
4d	73153.1	119223	42149.5	109283	77428.5	134245	180007	146114	156612	125132

## Sheet: Fig.6f
IFN-γ+NK(cell number)
days	Clec2d+/+					Clec2d-/-
0	443.538	311.678	1074.11	830.814		402.529	631.698	295.405	478.695	290.94
1d	2894.33	3050.74	2029.75	1709.23	3571.16	21264.3	21198.8	24784	18407.5	27715.3
2d	1150.16	1055.25	618.087	516.656	951.496	3818.59	4395.57	3827.88	3117.15	4909.47
4d	1773.12	522.546	357.232	398.346	469.786	242.151	106.68	298.476	383.452	154.802

## Sheet: Fig.6g
Fungal burden (CFU/g) in Kidney
	Rat-IgG					α-IL-12
Clec2d+/+	12514.2	20597.7	16181.2	12552.3	17094	15243.9	21631.4	19837.7	30159.4	9770.6
Clec2d-/-	3262.64	2248.2	5574.61	841.751	2374.36	11096.3	6858.71	1887.68	7540.85	11482.8
Fungal burden (CFU/g) in Brain
	Rat-IgG					α-IL-12
Clec2d+/+	8026.99	5141.39	11622.3	4767.44	10283.7	5274.51	8828.65	6400.79	5933.25	6946.08
Clec2d-/-	2784.11	2371.92	3917.73	2121.64	3331.75	7643.78	5411.5	5407.44	6269.95	5595.24

## Sheet: Fig.6h
IFN-γ
	Rat-IgG					α-IL-12
Clec2d+/+	24.1242	28.1798	24.0792	34.8279	34.9811	28.9456	35.9915	37.9426	29.6701	34.5137
Clec2d-/-	38.6204	38.149	50.2491	42.3867	44.1609	25.9012	32.6543	40.915	32.5588	26.6849
IL-6
	Rat-IgG					α-IL-12
Clec2d+/+	1605.03	1330.19	1320.95	1230.81	1120.06	1689.76	1405.22	1135.82	1224.67	1450.21
Clec2d-/-	1756.92	1579.88	1465.22	1196.59	1151.82	1591.61	1700.58	1736.2	1467.12	1358.42

## Sheet: Fig.6i
Fungal burden (CFU/g) in Kidney
	IgG					α-NK1.1
Clec2d+/+	22125.6	69894.7	75401.3	50339.6	145551	51304	389374	507158	874891	715849
Clec2d-/-	2674.99	438.212	436.491	5293.01	2175.49	7497.66	38818.6	23207.6	82406.3	60869.6
Fungal burden (CFU/g) in Brain
	IgG					α-NK1.1
Clec2d+/+	1133.41	2108.07	3914.2	4658.17	3699.28	6269.59	3619.09	13049.1	9274.29	5377.08
Clec2d-/-	467.776	497.4	503.202	448.748	630.205	1442.52	734.788	853.414	2657.22	2295.39
