# Supplementary material for: C-type lectin receptor 2d forms homodimers and heterodimers with TLR2 to negatively regulate IRF5-mediated antifungal immunity
Source: Nat Commun. 2023 Oct 23;14:6718. doi: 10.1038/s41467-023-42216-3 (PMC10593818; doi:10.1038/s41467-023-42216-3)
Supplement: Supplementary file 4 — Source Data [file 41467_2023_42216_MOESM4_ESM.zip › Source data/Figure 7.xlsx]

## Sheet: Fig.7a
days	Clec2dfl/fl	Clec2dfl/flLyz2Cre/+
6	1
7	1
7	1
8	1
8	1
9		1
10		1
11	1
11	1	1
12	1
13	1
15	1
16	1
30	0	0
30		0
30		0
30		0
30		0
30		0
30		0
30		0
30		0

## Sheet: Fig.7b
Fungal burden(CFU/g) in kidney
Clec2dfl/fl	Clec2dfl/flLyz2Cre/+
266617	11066
100404	68128
401204	23801.9
514612	16927.6
97213.2	10610.1
866980	15165

## Sheet: Fig.7d
IL-12p70
	Clec2dfl/fl					Clec2dfl/flLyz2Cre/+
Naïve	252.616	335.708	436.64	314.132	268.279	365.76	478.799	368.078	515.96	323.275
Infection	644.107	791.517	700.159	771.706	513.676	730.758	783.893	946.279	911.627	864.536
IL-12p40
	Clec2dfl/fl					Clec2dfl/flLyz2Cre/+
Naïve	95.6213	106.692	123.232	103.597	91.6424	104.632	116.225	144.235	128.008	106.713
Infection	220.598	236.5	178.731	224.963	180.362	185.161	218.401	217.992	303.892	203.22
IFN-γ
	Clec2dfl/fl					Clec2dfl/flLyz2Cre/+
Naïve	12.4272	15.1036	19.0056	17.2873	16.2313	10.9787	15.5672	19.2665	16.8884	12.7283
Infection	32.3736	44.7848	49.2286	46.4419	41.6952	65.2057	57.2977	59.1668	43.3649	57.6957

## Sheet: Fig.7e
NK cells (percentage)
	Clec2dfl/fl					Clec2dfl/flLyz2Cre/+
Naïve	4.27	5.62	6.48			4.45	6.68	7.32
Infection	6.76	6.36	6.02	8.29	5.43	11.5	10.4	15	11.6	14.2
NK cells (cell number)
	Clec2dfl/fl					Clec2dfl/flLyz2Cre/+
Naïve	104836	114070	124890			96939.5	134622	148977
Infection	244541	209164	181955	312643	146664	386691	376245	639685	340704	657455

## Sheet: Fig.7f
IFN-γ+NK cells (cell number)
	Clec2dfl/fl					Clec2dfl/flLyz2Cre/+
Naïve	887.394	726.174	2208.9			1703.4	1875.44	2499.99
Infection	3577.52	9135.04	5988.97	3002.79	5608.45	20530.9	20675.4	20078.3	14067	21187.6

## Sheet: Fig.7g
Fungal burden (CFU/g) in Kidney
	PTD					N5-1
Clec2dfl/fl	6812.65	23651.8	19764.7	25058	6060.61	31471.3	6224.07	3710.57	21348.9	9803.92
Clec2dfl/flLyz2Cre/+	5602.24	3782.51	1018.33	1958.86	3748.83	5652.38	2847.65	11717	16229.1	14109.4
Fungal burden (CFU/g) in Brain
	PTD					N5-1
Clec2dfl/fl	11773.9	10558.4	15251.6	13724	20677.6	6460.88	13787	16016.4	12700.7	12233.9
Clec2dfl/flLyz2Cre/+	9103.81	10073.5	8917.81	10037.2	10697.8	9031.79	16503.7	13959.7	13616.8	14263.5

## Sheet: Fig.7h
IL-12p70
	PTD					N5-1
Clec2dfl/fl	402.812	591.636	413.724	443.437	446.836	434.61	590.17	572.277	687.844	677.289
Clec2dfl/fl Lyz2cre/+	911.241	789.736	949.619	725.086	651.173	607.835	582.849	362.931	609.604	425.816
IL-6
	PTD					N5-1
Clec2dfl/fl	303.959	297.756	283.062	279.339	259.948	194.917	332.146	304.71	342.326	313.686
Clec2dfl/fl Lyz2cre/+	298.202	278.263	249.721	387.066	291.759	342.369	300.935	300.16	373.662	323.446
IFN-γ
	PTD					N5-1
Clec2dfl/fl	31.5019	69.2405	45.0889	52.3702	51.4721	68.9636	75.2393	57.2699	67.9575	69.8248
Clec2dfl/fl Lyz2cre/+	101.411	95.7947	83.2281	101.476	77.5051	60.1609	71.5425	68.8319	52.4481	58.5179
