# Supplementary material for: C-type lectin receptor 2d forms homodimers and heterodimers with TLR2 to negatively regulate IRF5-mediated antifungal immunity
Source: Nat Commun. 2023 Oct 23;14:6718. doi: 10.1038/s41467-023-42216-3 (PMC10593818; doi:10.1038/s41467-023-42216-3)
Supplement: Supplementary file 4 — Source Data [file 41467_2023_42216_MOESM4_ESM.zip › Source data/Figure 4.xlsx]

## Sheet: Fig.4a
Fig.4a Lane1	IP:MyD88
Fig.4a Lane2	input:MyD88
Fig.4a Lane3	input:GAPDH

## Sheet: Fig.4b
Fig.4b Lane1	IP:Ub
Fig.4b Lane2	IP:MyD88
Fig.4b Lane3	input:MyD88
Fig.4b Lane4	input:Clec2d
Fig.4b Lane5	input:GAPDH

## Sheet: Fig.4c
Fig.4c Lane1	IP:Ub
Fig.4c Lane2	IP:MyD88
Fig.4c Lane3	input:MyD88
Fig.4c Lane4	input:Clec2d
Fig.4c Lane5	input:GAPDH

## Sheet: Fig.4d
Fig.4d Lane1	MyD88									MyD88				GAPDH				MyD88/GAPDH				MyD88/GAPDH
										repeat1	repeat2	repeat3	repeat4	repeat1	repeat2	repeat3	repeat4	repeat1	repeat2	repeat3	repeat4	repeat1	repeat2	repeat3	repeat4
									MyD88+Ub+Mock	16166.7	28264.7	17622.7	13147.2	19615.7	23048.7	19224.1	18599.6	0.824173	1.2263	0.916701	0.706855	0.897295	1.3351	0.998033	0.769569
									MyD88+Ub+CLEC2D	6382.2	4301.26	3601.53	2082.43	25947.7	24901.2	19784.7	17121.4	0.245965	0.172733	0.182036	0.121627	0.267787	0.188058	0.198186	0.132418
Fig.4d Lane2	Clec2d
Fig.4d Lane3	GAPDH

## Sheet: Fig.4e
Fig.4e Lane1	MyD88										MyD88			GAPDH			MyD88/GAPDH			MyD88/GAPDH
										Curdlan(h)	repeat1	repeat2	repeat3	repeat1	repeat2	repeat3	repeat1	repeat2	repeat3	repeat1	repeat2	repeat3
									Ub+MyD88	Mock-0	5664.41	6564.35	7613.35	11501.4	11029.5	9981.06	0.492499	0.595165	0.76278	0.798456	0.9649	1.23664
										Mock-2	10943.5	11624.5	12007.9	12361.5	11917.1	11472.4	0.885293	0.975452	1.04668	1.43527	1.58144	1.69692
										CLEC2D-0	7105.82	7744.82	8626.35	11283.5	11011.2	10915.2	0.629754	0.703359	0.790304	1.02098	1.14031	1.28127
										CLEC2D-2	4095.41	4883.82	5966.23	10850.2	10995.9	10824.8	0.37745	0.44415	0.551165	0.611935	0.72007	0.893567
									Ub-K48+MyD88	Mock-0	3182.99	3833.7	4980.11	11497.5	11537.2	11601.4	0.276843	0.332291	0.42927	0.448826	0.53872	0.695946
										Mock-2	1070.16	1771.7	3093.7	10756.1	11332.5	11629.4	0.0994939	0.156337	0.266025	0.161303	0.253459	0.431288
										CLEC2D-0	2737.28	3515.7	4542.41	11480.3	11479.2	11662.2	0.238433	0.306267	0.389499	0.386555	0.49653	0.631468
										CLEC2D-2	202.192	460.142	1533.7	11462.6	10583.4	11020.3	0.0176392	0.0434779	0.13917	0.0285973	0.0704878	0.225627
Fig.4e Lane2	Clec2d								Ub-K63+MyD88	Mock-0	5321.99	5939.7	6852.41	11626.9	11962.3	11473.2	0.457731	0.496535	0.597251	0.742089	0.804998	0.968284
										Mock-2	4047.28	4707.11	5691.11	11717.8	11943.8	11816.4	0.345397	0.394106	0.48163	0.559969	0.638938	0.780835
										CLEC2D-0	6867.23	7431.23	8161.23	12237.1	12376.2	12131.2	0.561183	0.600446	0.672746	0.909809	0.973463	1.09068
										CLEC2D-2	8170.23	8539.23	9167.35	13885	13621.9	13394.2	0.588423	0.626876	0.684428	0.953971	1.01631	1.10962
Fig.4e Lane3	GAPDH

## Sheet: Fig.4f
Fig.4f Lane1	MyD88											MyD88			GAPDH			MyD88/GAPDH			MyD88/GAPDH
											Curdlan(min)	repeat1	repeat2	repeat3	repeat1	repeat2	repeat3	repeat1	repeat2	repeat3	repeat1	repeat2	repeat3
									DMSO	Mock	0	8723.06	10213.2	8487.65	11993.5	12106.9	12010.6	0.727317	0.843588	0.70668	0.958011	1.11116	0.930828
											30	10251.5	11732.5	10208.5	11931.6	11955.9	11751.8	0.859187	0.981313	0.868676	1.13171	1.29257	1.14421
											60	9965.13	11453.7	9675.31	13346.3	13418.9	13301.1	0.746659	0.853552	0.727408	0.983487	1.12429	0.958131
										mClec2d	0	7594.6	9488.31	7419.72	12638.8	12643.5	12399.8	0.600897	0.750451	0.598376	0.791492	0.988482	0.788171
											30	4325.89	6705.18	3947.36	11524.9	11601.6	11155.2	0.375352	0.577953	0.353858	0.494408	0.761271	0.466097
											60	4229.89	6897.48	3868.77	10680.5	10557.1	10241.2	0.39604	0.653352	0.377766	0.521657	0.860585	0.497587
									Smurf1-IN-A01	Mock	0	7307.89	10379.2	7090.18	10958.9	10979.2	10853.6	0.666846	0.945351	0.653257	0.878359	1.2452	0.860459
											30	10024.9	12047.6	9828.77	10688.6	10822.8	10591.1	0.937901	1.11318	0.928025	1.23539	1.46626	1.22238
											60	13188.2	14910.6	13136.9	11289.1	11492.9	11393.9	1.16823	1.29738	1.15298	1.53877	1.70888	1.51868
										mClec2d	0	12167.8	14192.6	12210.6	11836.2	11912.5	11928.2	1.02801	1.19141	1.02368	1.35408	1.56931	1.34838
											30	12971.9	14680.2	12905.9	12684.6	12669.8	12495.6	1.02265	1.15868	1.03283	1.34702	1.52619	1.36043
Fig.4f Lane2	GAPDH										60	15001.1	16674.1	14875	13871	14059	14232.1	1.08147	1.18601	0.906813	1.4245	1.56219	1.19444
												MyD88			GAPDH			MyD88/GAPDH			MyD88/GAPDH
											Curdlan(min)	repeat1	repeat2	repeat3	repeat1	repeat2	repeat3	repeat1	repeat2	repeat3	repeat1	repeat2	repeat3
									DMSO	Mock	0	14227.4	10901.9	12400.2	12522.9	13082.8	13009.6	1.1361	0.833301	0.953157	1.16621	0.855381	0.978412
											30	12044.7	10287.9	12534.6	11450.3	12808.6	13027.7	1.05191	0.803202	0.962152	1.07978	0.824484	0.987646
											60	11986.4	10949	12376.3	12999.8	12193.2	12404.6	0.922049	0.897962	0.997719	0.94648	0.921755	1.02416
										mClec2d	0	9118.65	10022.5	11292.9	11911.2	12375.9	12467.3	0.765553	0.809839	0.9058	0.785838	0.831297	0.929801
											30	8017.18	6974.48	9765.01	12438.9	11021.2	10713.8	0.644526	0.632825	0.911445	0.661604	0.649593	0.935595
											60	7965.89	3727.89	5085.89	11719.4	11741.9	12339.8	0.679721	0.317486	0.412152	0.697731	0.325899	0.423073
									SPOP-IN-6b	Mock	0	9822.89	6113.48	7926.18	11198.2	13325.3	12725.6	0.877186	0.458787	0.622854	0.900429	0.470943	0.639357
											30	9480.89	11159.5	12535.4	9464.94	11236.5	11850.7	1.00169	0.993152	1.05777	1.02823	1.01947	1.0858
Fig.4f Lane3	MyD88										60	9623.72	13208.2	14448.1	9065.53	13600.8	13408.6	1.06157	0.971139	1.07752	1.0897	0.996871	1.10607
										Raw264.7-mClec2d	0	7757.6	11537.3	12491.8	12526.3	13244.9	13028.4	0.619307	0.871073	0.958814	0.635717	0.894153	0.98422
											30	6058.89	7322.35	9463.01	11190.8	14115.6	14451.1	0.541419	0.518742	0.654828	0.555764	0.532487	0.672179
											60	4706.18	7107.06	6471.62	13469.6	14369.2	14339.9	0.349393	0.494604	0.451302	0.358651	0.50771	0.46326
Fig.4f Lane4	GAPDH
