# Supplementary material for: C-type lectin receptor 2d forms homodimers and heterodimers with TLR2 to negatively regulate IRF5-mediated antifungal immunity
Source: Nat Commun. 2023 Oct 23;14:6718. doi: 10.1038/s41467-023-42216-3 (PMC10593818; doi:10.1038/s41467-023-42216-3)
Supplement: Supplementary file 4 — Source Data [file 41467_2023_42216_MOESM4_ESM.zip › Source data/Supplementary Figure 5.xlsx]

## Sheet: Supplementary Figure 5a
IL-6
days	Clec2d+/+					Clec2d-/-
0	137.781	186.728	201.244	254.21	207.926	112.941	165.854	259.168	199.792	210.251
1	651.982	980.396	804.219	732.577	892.049	815.738	593.321	400.775	964.768	426.73
2	495.981	633.4	687.413	431.159	278.725	353.412	456.579	509.634	578.991	546.503
4	651.382	437.362	680.2	764.878	630.106	428.797	473.452	779.392	450.072	428.797
TNF-α
days	Clec2d+/+					Clec2d-/-
0	4014.79	5416.73	5966.97	5211.99	4332.1	2282.09	2740.56	4372.55	2772.21	3784.19
1	2418.49	3919.79	5149.31	6839.64	6367.46	3030.64	3283.6	5034.58	6162.16	6596.69
2	6080.14	7278.34	9158.12	8184.09	5857.12	5678.09	8994	8645.17	10714	7487.06
4	4346.36	6372.82	8122.72	9378.67	5460.02	6354.06	8526.06	9567.06	8163.61	4834.5
IL-1β
days	Clec2d+/+					Clec2d-/-
0	1579.53	1849.51	1550.63	2148.66	1943.41	738.367	798.045	1596.98	1197.24	1219.41
1	926.882	986.604	1841.77	2768.94	2185.1	896.365	975.753	1670.53	2250.36	2610.58
2	2078.18	3258.81	3562.43	3844.01	3597.61	1869.69	2918.19	3158.37	4521.39	3439.51
4	2230.19	2553.37	5531.98	6264.82	3942.93	3239.01	6219.27	2519.66	3889.03	2682.87

## Sheet: Supplementary Figure 5c
γδT(percentage)
	Clec2d+/+						Clec2d-/-
Naïve	0.37	0.32	0.4				0.52	0.45	0.87
Infected	0.34	0.2	0.19	0.32	0.23	0.16	0.35	0.32	0.31	0.26	0.25	0.45
γδT(cell number)
	Clec2d+/+						Clec2d-/-
Naïve	1571.37	1710.56	1848.55				1884.4	2599.99	3274.89
Infected	5123.67	2616.15	2531.69	4990.37	4069.6	2282.29	6045.14	6722.01	4413.86	3838.42	4322.56	7755.82
