# Supplementary material for: C-type lectin receptor 2d forms homodimers and heterodimers with TLR2 to negatively regulate IRF5-mediated antifungal immunity
Source: Nat Commun. 2023 Oct 23;14:6718. doi: 10.1038/s41467-023-42216-3 (PMC10593818; doi:10.1038/s41467-023-42216-3)
Supplement: Supplementary file 4 — Source Data [file 41467_2023_42216_MOESM4_ESM.zip › Source data/Supplementary Figure 4.xlsx]

## Sheet: Supplementary Figure 4b
IL-23
Time		Clec2d+/+				Clec2d-/-
6h	Unsti	19.9498	17.9383	18.0761	17.0121	17.5602	17.5946	18.1451	17.9383
	Curdlan	54.8785	49.1316	53.9805	48.2173	62.0256	63.136		73.9358
	IFN-γ	19.845	19.0791	18.7671	18.0072	18.0761	17.2174	16.1942	18.975
	IFN-γ+Curdlan	91.7868	78.6888	87.3826	75.3382	75.5727	83.3867	65.1484	81.0751
24h	Unsti	18.0417	19.3919	17.5602	17.2174	16.6707	16.7048	16.4663	16.4322
	Curdlan	55.0929	45.2548	48.8402	47.0186	52.196	48.6739	43.3861	57.0757
	IFN-γ	19.8101	17.4573	17.8351	16.8072	21.2837	20.3346	20.6503	21.92
	IFN-γ+Curdlan	63.8495	57.5092	62.0699	51.1834	53.5968	46.6892	43.6692	58.1176
