# Supplementary material for: C-type lectin receptor 2d forms homodimers and heterodimers with TLR2 to negatively regulate IRF5-mediated antifungal immunity
Source: Nat Commun. 2023 Oct 23;14:6718. doi: 10.1038/s41467-023-42216-3 (PMC10593818; doi:10.1038/s41467-023-42216-3)
Supplement: Supplementary file 4 — Source Data [file 41467_2023_42216_MOESM4_ESM.zip › Source data/Figure 5.xlsx]

## Sheet: Fig.5b
	Clec2d+/+			Clec2d-/-
id	WT_C_1	WT_C_2	WT_C_3	KO_C_1	KO_C_2	KO_C_3
Il12a	15.5676	15.1343	15.4052	16.3524	17.3484	15.2743
Il23a	533.875	639.378	599.479	800.527	865.499	749.095
Il12b	178.953	187.741	179.33	186.488	193.912	169.605
Il1a	3534.98	3945.36	3533.15	3968.57	4011.28	3825.1
Il1b	4979.03	5669.29	5012.57	5851.09	5726.36	5378.36
Il22	26.6793	30.8271	29.403	31.6954	34.6348	29.5107
Il6	1337	1538.92	1268.11	1707.6	1572.32	1487.85
Tnf	3819.19	4527.46	4384.22	4635.42	4909.3	4480.88
Csf1	125.162	131.261	136.232	131.858	140.873	130.815
Csf2	17.5397	20.304	21.1643	30.9812	27.1895	26.8612
Csf3	35.5931	39.9146	39.9182	45.1781	44.9769	40.3067
Il10	21.9822	20.2845	22.9067	21.6265	20.4422	21.1547
Il27	32.0579	33.7098	30.8158	29.7987	28.8522	28.9698

## Sheet: Fig.5c
IL-12a
	Clec2d+/+				Clec2d-/-
Unsti	0.73484	0.69292	0.957194	2.05175	1.44511	1.86482	1.82197	1.67834
Curdlan	11.2608	11.3308	8.66961	8.75589	19.1965	17.1666	16.1813	14.7155
IL-12b
	Clec2d+/+				Clec2d-/-
Unsti	0.688286	0.837139	0.941111	1.84414	0.561547	0.87967	1.00522	0.8456
Curdlan	177.363	193.966	128.83	129.761	153.217	153.955	138.755	111.244

## Sheet: Fig.5d
IL12a
	Raw264.7-Mock			Raw264.7-mClec2d
Unsti	0.861793	0.885077	0.960713	0.404543	0.955499	0.774558
Curdlan	2.36574	1.3556	2.16311	0.252081	0.576418	0.638091
IL12b
	Raw264.7-Mock			Raw264.7-mClec2d
Unsti	0.449845	0.749317	0.700724	0.490745	0.521523	0.565062
Curdlan	42.2958	41.9425	37.2676	38.4774	34.9115	38.1469

## Sheet: Fig.5e
IL-12p70
Time		Clec2d+/+				Clec2d-/-
6h	Unsti	11.0145	10.6008	10.1874	9.627	10.0989	9.89236	10.394	14.517
	Curdlan	14.9642	12.9405	12.7327	12.5843	12.3174	12.8514	11.5174	16.3383
	IFN-γ	7.8326	8.03815	8.12627	7.89132	7.48046	7.92068	8.56714	8.979
	Curdlan+IFN-γ	64.6526	67.5564	64.9489	58.9881	104.668	97.8761	115.567	118.832
24h	Unsti	9.03787	8.56714	8.44953	7.95005	7.56847	7.86196	9.39125	9.59752
	Curdlan	12.9702	14.3085	15.7403	14.6064	15.4715	14.4872	15.591	16.5477
	IFN-γ	8.83186	8.42013	8.71419	8.15565	32.8698	38.1008	34.5452	43.8298
	Curdlan+IFN-γ	103.402	115.137	125.557	104.739	138.691	161.416	185.994	177.129
IL12p40
Time		Clec2d+/+				Clec2d-/-
6h	Unsti	1.32531	3.16984	2.00912		3.61947	3.56654	2.66808
	Curdlan	292.971	288.659	337.675	341.928	526.013	515.807	472.888	439.908
	IFN-γ	2.08812	1.69332	1.66702		3.09056	2.93206	2.37796
	Curdlan+IFN-γ	1077.66	1063.29	1281.6	1122.73	1367.29	1445.12	1318.73	1366.21
24h	Unsti	5.74422	5.0255	6.11755		6.57147	6.73184	7.64211
	Curdlan	882.462	910.138	809.103	938.047	1007.93	974.298	893.659	890.566
	IFN-γ	4.20233	4.83943	9.74032		158.805	143.232	176.977
	Curdlan+IFN-γ	2165.82	2321.4	2693.62	2677.47	3195.64	2980.5	2783.19	3030.75

## Sheet: Fig.5f
IL12a
		Clec2d+/+				Clec2d-/-
IgG	Unsti	0.0361964	0.041834	0.0444218	0.038751	0.0229285	0.0220339	0.0235819
	Cudlan	0.106645	0.103716	0.110093		0.128649	0.131106	0.14018
α-IRF5	Unsti	0.225765	0.196516	0.233653	0.210855	0.134829	0.138514	0.162009	0.149188
	Cudlan	0.218933	0.193463	0.244814	0.254909	0.495937	0.538387	0.524258	0.553022
α-H3	Unsti	0.301805	0.326385	0.308739	0.292614	0.265899	0.279305	0.268963	0.256874
	Curdlan	0.346142	0.13572	0.353313	0.341064	0.336909	0.365072	0.356639	0.204885
IL12b
		Clec2d+/+				Clec2d-/-
IgG	Unsti	0.0288396	0.0361498	0.0340519	0.0332867	0.0172119	0.0184582	0.0183908
	Cudlan	0.0736396	0.0745626	0.0712131		0.14345	0.154234	0.167073
α-IRF5	Unsti	0.0729758	0.103177	0.101378	0.104271	0.0728844	0.0752821	0.0944888	0.085933
	Cudlan	0.108314	0.139267	0.143143	0.146669	0.277321	0.318999	0.313361	0.314126
α-H3	Unsti	0.85388	0.857349	0.761617	0.650607	0.846414	0.725143	0.768445	0.738764
	Curdlan	1.9051	1.79341	1.84183	1.95564	1.88346	1.68482	1.83427	1.87553

## Sheet: Fig.5g
IL-12p70
		Clec2d+/+				Clec2d-/-
PTD	Unsti	22.6954	22.0657	22.1639		22.3016	21.9675	22.4393
	Curdlan+IFN-γ	127.537	150.72	144.453	141.2	160.249	174.947	179.798	208.984
N5-1	Unsti	21.7712	21.9675	22.105		21.7124	21.8104	22.2426
	Curdlan+IFN-γ	37.8261	23.0792	31.8822	25.3352	21.5064	23.474	24.9373	34.7581

## Sheet: Fig.5h
IL-12p70
		Clec2d+/+				Clec2d-/-
DMSO	Unsti	-10.0919	-9.13686	-10.3856	-9.50423	-11.4134	-11.4134	-10.6793	-7.81374
	Curdlan+IFN-γ	131.586	137.636	130.95		174.635	164.236	164.56
TJ-M2010-5	Unsti	-11.1932	-9.21034	-11.7069	-10.5325	-11.7069	-12.0004	-11.7803	-9.28382
	Curdlan+IFN-γ	0.735644	1.10504	2.65728	0.070924	1.62231	1.17892	0.292471	-1.92181

## Sheet: Figure5i
IL-12p70
	Clec2d+/+TLR2+/+				Clec2d-/-TLR2+/+				Clec2d+/+TLR2-/-				Clec2d-/-TLR2-/-
Unsti	-34.8287	-46.2884	-52.406	-42.4669	-51.6411	-47.1484	-54.8924	-52.3103	-53.3622	-52.1191	-54.7011	-56.1358	-50.3026	-54.7967	-52.8841	-49.3467
Curdlan+IFNγ	100.746	87.2881	82.8604		154.847	142.219	139.972		35.8133	41.6838	26.0526		170.165	153.352	151.856
IL-12p40
	Clec2d+/+TLR2+/+				Clec2d-/-TLR2+/+				Clec2d+/+TLR2-/-				Clec2d-/-TLR2-/-
Unsti	6.01191	6.85264	2.12932	6.59397	4.26522	4.00638	1.6761	2.51775	5.81787	3.16505	2.71195	2.71195	5.42977	5.04162	1.09331	2.12932
Curdlan	1025.6	991.59	1003.61		1025.91	1017.05	970.74		965.702	929.797	944.346		1092.51	1050.92	1016.74
IL-12p70
	Clec2d+/+TLR2+/+				Clec2d-/-TLR2+/+				Clec2d+/+TLR2-/-				Clec2d-/-TLR2-/-
Unsti	-34.8287	-46.2884	-52.406		-51.6411	-47.1484	-54.8924		-53.3622	-52.1191	-54.7011		-50.3026	-54.7967	-52.8841
Pam3CSK4+IFN-γ	186.668	193.372	164.658		189.834	184.246	175.203		-55.1793	-54.2229	-56.6141		-50.3026	-54.8924	-50.9718
IL-12p40
	Clec2d+/+TLR2+/+				Clec2d-/-TLR2+/+				Clec2d+/+TLR2-/-				Clec2d-/-TLR2-/-
Unsti	6.01191	6.85264	2.12932		4.26522	4.00638	1.6761		5.81787	3.16505	2.71195		5.42977	5.04162	1.09331
Pam3CSK4	900.725	931.162	963.479		868.977	939.336	945.842		-0.72035	3.94167	-0.07252		5.68851	3.35922	0.575209
