# Supplementary material for: C-type lectin receptor 2d forms homodimers and heterodimers with TLR2 to negatively regulate IRF5-mediated antifungal immunity
Source: Nat Commun. 2023 Oct 23;14:6718. doi: 10.1038/s41467-023-42216-3 (PMC10593818; doi:10.1038/s41467-023-42216-3)
Supplement: Supplementary file 4 — Source Data [file 41467_2023_42216_MOESM4_ESM.zip › Source data/Figure 2.xlsx]

## Sheet: Fig.2c
Coating with Curdlan
Fc	WT	H190E	K186E	K181E	R180E	H176E	R175E	K169E
0.1274	0.9762	0.6669	0.148	0.144	0.2385	0.9146	0.8339	0.3554
0.1304	0.9786	0.7468	0.1378	0.1451	0.2311	0.8994	0.825	0.3307
0.1298	1.0474	0.6093	0.1455	0.1365	0.2576	0.86	0.8409	0.3225
0.1353	1.0556	0.6091	0.1585	0.1248	0.2497	0.987	0.8343	0.2857
Coating with α-mannan
Fc	WT	H190E	K186E	K181E	R180E	H176E	R175E	K169E
0.0919	1.3965	0.5924	0.1324	0.0896	0.1002	0.6896	0.4095	0.0783
0.0908	1.3688	0.4321	0.1217	0.0935	0.0992	0.5945	0.377	0.0738
0.0944	1.3351	0.4333	0.1097	0.0919	0.0979	0.6005	0.4009	0.0781
0.0849	1.3706	0.3859	0.1147	0.0983	0.0962	0.5981	0.425	0.0729

## Sheet: Fig.2d
Coating with Curdlan
	Detect with anti-Fc Ab						Detect with anti-His Ab
Dilution ratio	CLEC2D-Fc			CLEC2D-Fc+TLR2-His			TLR2-His			CLEC2D-Fc+TLR2-His
1:1	1.0817	1.0349	1.1059	1.028	1.0623	1.0176	0.4358	0.3046	0.3926	1.9302	1.6664	1.6356
1:2	0.6161	0.6827	0.7022	0.6448	0.7184	0.6699	0.2495	0.1748	0.2076	0.6108	0.6224	0.7062
1:4	0.4609	0.4109	0.4406	0.3997	0.3509	0.376	0.1455	0.1236	0.1337	0.2471	0.2378	0.2826
1:8	0.1919	0.2746	0.2799	0.2516	0.2369	0.2307	0.094	0.0891	0.0907	0.1247	0.1249	0.137
1:16	0.1557	0.1645	0.1565	0.1512	0.1468	0.1639	0.0719	0.0652	0.0619	0.0852	0.0864	0.0815
1:32	0.1175	0.1055	0.1078	0.1066	0.1091	0.1004	0.0562	0.0561	0.0554	0.0667	0.0711	0.0658
1:64	0.0867	0.086	0.1067	0.0651	0.0673	0.0671	0.0568	0.0568	0.0553	0.0592	0.056	0.0594
1:128	0.0657	0.0684	0.0658	0.0599	0.0606	0.0585	0.0551	0.0562	0.0556	0.0553	0.0572	0.0589
Coating with α-mannan
	Detect with anti-Fc Ab						Detect with anti-His Ab
Dilution ratio	CLEC2D-Fc			CLEC2D-Fc+TLR2-His			TLR2-His			CLEC2D-Fc+TLR2-His
1:1	0.4599	0.4412	0.4546	0.5224	0.4965	0.4812	0.6302	0.5093	0.5608	1.0596	1.1523	1.407
1:2	0.3203	0.2921	0.3159	0.2865	0.1999	0.2161	0.4774	0.3701	0.3753	0.4839	0.5564	0.5685
1:4	0.1894	0.2153	0.2163	0.1699	0.1266	0.1385	0.2535	0.2235	0.2234	0.4441	0.2399	0.3016
1:8	0.106	0.0788	0.1358	0.1246	0.1089	0.1115	0.1236	0.1188	0.1188	0.1589	0.2026	0.2145
1:16	0.0786	0.0773	0.0704	0.0816	0.0736	0.0726	0.0908	0.0853	0.1003	0.1188	0.0928	0.131
1:32	0.0614	0.0588	0.0564	0.0821	0.065	0.0625	0.0793	0.0694	0.0819	0.0841	0.0783	0.0866
1:64	0.0567	0.0545	0.0539	0.0627	0.0571	0.0544	0.0716	0.0687	0.0789	0.0721	0.075	0.0709
1:128	0.0541	0.0503	0.0515	0.0524	0.049	0.0517	0.0707	0.0678	0.0715	0.066	0.0671	0.0723
Coating with Pam3CSK4
	Detect with anti-Fc Ab						Detect with anti-His Ab
Dilution ratio	CLEC2D-Fc			CLEC2D-Fc+TLR2-His			TLR2-His			CLEC2D-Fc+TLR2-His
1:1	0.5614	0.5231	0.5197	0.6999	0.7769	0.6759	0.7307	0.6451	0.7129	1.3664	1.0424	0.7606
1:2	0.4501	0.3929	0.3353	0.4071	0.3433	0.424	0.6276	0.4951	0.5406	0.4131	0.4886	0.4821
1:4	0.2242	0.2754	0.2707	0.2163	0.2241	0.2407	0.3829	0.315	0.4284	0.2997	0.3911	0.2959
1:8	0.1581	0.1919	0.1791	0.1473	0.1762	0.1431	0.2737	0.1899	0.2367	0.2527	0.1705	0.3003
1:16	0.1023	0.1027	0.1007	0.0943	0.1227	0.0968	0.1503	0.1403	0.1383	0.0984	0.1527	0.1288
1:32	0.0825	0.0837	0.0857	0.0796	0.0781	0.0802	0.0838	0.0964	0.112	0.0956	0.1059	0.1147
1:64	0.0775	0.0731	0.0762	0.0673	0.0679	0.0648	0.0867	0.0757	0.0732	0.0835	0.0716	0.0981
1:128	0.0621	0.0678	0.0671	0.0598	0.066	0.0627	0.0673	0.0739	0.0699	0.0784	0.068	0.072

## Sheet: Fig.2e
Coating with Curdlan
Dilution ratio	CLEC2D-Fc+TLR2-His(dilution) Anti-Fc antibody detection			CLEC2D-Fc(dilution)+TLR2-His Anti-his antibody detection
1:1	1.027	1.0582	1.0689	1.7173	1.7905	1.5323
1:2	1.0701	1.0903	1.2273	0.8322	0.7901	0.971
1:4	1.1737	1.1249	1.2161	0.4762	0.4853	0.4386
1:8	1.0591	1.137	1.2373	0.3449	0.3712	0.4903
1:16	1.1888	1.0914	1.1247	0.2388	0.4502	0.3723
1:32	1.2119	1.0984	1.0601	0.2268	0.3116	0.1943
1:64	1.2794	1.3048	1.1944	0.3095	0.2022	0.3106
1:128	1.1651	1.0704	0.9665	0.2204	0.183	0.2205
Coating with α-mannan
Dilution ratio	CLEC2D-Fc+TLR2-His(dilution) Anti-Fc antibody detection			CLEC2D-Fc(dilution)+TLR2-His Anti-his antibody detection
1:1	0.6876	0.7004	0.7016	1.1984	1.146	1.2073
1:2	0.7085	0.7002	0.5452	0.7822	1.1167	1.0887
1:4	0.767	0.6356	0.7301	0.6884	0.9248	1.0978
1:8	0.6587	0.6181	0.668	0.7148	0.8393	0.8562
1:16	0.5613	0.5256	0.4108	0.9528	0.6219	0.6147
1:32	0.5646	0.5321	0.5031	0.822	0.5639	0.6346
1:64	0.6668	0.4487	0.4563	0.5791	0.518	0.6242
1:128	0.6432	0.5617	0.4876	0.5494	0.5316	0.685
Coating with Pam3CSK4
Dilution ratio	CLEC2D-Fc+TLR2-His(dilution) Anti-Fc antibody detection			CLEC2D-Fc(dilution)+TLR2-His Anti-his antibody detection
1:1	0.7101	0.6859	0.6155	0.9481	1.0131	0.8781
1:2	0.6049	0.6724	0.5667	0.5503	0.6821	0.8179
1:4	0.5543	0.6214	0.5811	0.5514	0.5713	0.6884
1:8	0.5587	0.6979	0.5845	0.6228	0.5693	0.7564
1:16	0.5912	0.5502	0.5874	0.7325	0.5599	0.5533
1:32	0.5026	0.6497	0.6162	0.72	0.9126	0.8543
1:64	0.552	0.5315	0.5568	0.641	0.649	0.7042
1:128	0.5593	0.4793	0.4664	0.9094	0.8199	0.9749

## Sheet: Fig.2f
Detected with anti-His Ab
PBS	TLR2-His+PBS	TLR2-His+Fc	TLR2-His+CLEC2D-Fc	TLR2-His+CLEC2D-Fc +Dectin-1-Fc
0.068	30.9	48.8	95.9	61.7
0	32.3	48.3	95.7	64.1
0.023	31.5	47.2	95.6	62.8
