# Supplementary material for: C-type lectin receptor 2d forms homodimers and heterodimers with TLR2 to negatively regulate IRF5-mediated antifungal immunity
Source: Nat Commun. 2023 Oct 23;14:6718. doi: 10.1038/s41467-023-42216-3 (PMC10593818; doi:10.1038/s41467-023-42216-3)
Supplement: Supplementary file 4 — Source Data [file 41467_2023_42216_MOESM4_ESM.zip › Source data/Supplementary Figure 3.xlsx]

## Sheet: Supplementary Figure 3a
	Supplementary Figure3a Lane1	p-IRF5										p-IRF5			MyD88			GAPDH			p-IRF5/GAPDH			MyD88/GAPDH			p-IRF5/GAPDH			MyD88/GAPDH
											Yeast(min)	repeat1	repeat2	repeat3	repeat1	repeat2	repeat3	repeat1	repeat2	repeat3	repeat1	repeat2	repeat3	repeat1	repeat2	repeat3	repeat1	repeat2	repeat3	repeat1	repeat2	repeat3
										Clec2d+/+	0	5571.18	4992.06	6176.65	15835.5	18865.8	18802.2	18468.1	18770.7	16886.1	0.301666	0.26595	0.365783	0.857455	1.00507	1.11348	0.969571	0.85478	1.17565	0.864371	1.01317	1.12246
											20	5572.48	4974.23	6454.94	12220.2	16903.3	17889.2	18909.3	17981.2	19444.7	0.294695	0.276636	0.331965	0.646252	0.940052	0.920006	0.947167	0.889123	1.06695	0.651465	0.947635	0.927426
											40	6981.65	6264.18	8326.94	11317	14470.5	15002.5	17353.1	18147.1	17872.8	0.402329	0.34519	0.465899	0.652162	0.797401	0.839402	1.29311	1.10946	1.49743	0.657422	0.803832	0.846172
											60	6259.6	5618.84	7491.18	9005.06	13442.4	13895.1	16426.1	15373.4	16272.8	0.381076	0.365492	0.46035	0.548216	0.874398	0.853888	1.2248	1.17471	1.47959	0.552637	0.88145	0.860775
											80	6266.55	5352.35	7378.48	7508.14	10845.3	11605	14233.5	14336.4	14994.8	0.440266	0.37334	0.492068	0.527496	0.756482	0.773934	1.41504	1.19994	1.58153	0.531751	0.762584	0.780176
										Clec2d-/-	0	5214.89	4615.48	5942.31	13030.6	15609.3	14747.6	15184	14427.7	15338.7	0.343446	0.319903	0.387406	0.858179	1.0819	0.961462	1.10386	1.02819	1.24514	0.865101	1.09062	0.969217
											20	8073.77	7160.31	9619.06	14926.5	15762.8	16223	14853.7	14047.1	14817.8	0.543554	0.509736	0.649154	1.00491	1.12214	1.09483	1.74701	1.63832	2.08642	1.01301	1.13119	1.10366
											40	8517.94	7512.94	10281	15723.5	16221	15413.4	14644.4	14428.4	14591.3	0.581651	0.520706	0.704601	1.07368	1.12424	1.05634	1.86946	1.67358	2.26463	1.08234	1.13331	1.06486
											60	10284	9061.38	12070.8	12892.6	13311	13122.5	12471.5	12183.1	13393.3	0.824603	0.743768	0.901254	1.03377	1.09258	0.979779	2.65032	2.39052	2.89668	1.0421	1.1014	0.987681
	Supplementary Figure3a Lane2	IRF5									80	12288.1	12516.3	14921	12253.6	13090	12752.8	16128	14937.5	14734.1	0.761915	0.83791	1.01268	0.759777	0.876316	0.86553	2.44884	2.69309	3.25483	0.765905	0.883384	0.872511
	Supplementary Figure3a Lane3	MyD88
	Supplementary Figure3a Lane4	GAPDH

## Sheet: Supplementary Figure 3b
													p-IRF5			MyD88			GAPDH			p-IRF5/GAPDH			MyD88/GAPDH			p-IRF5/GAPDH			MyD88/GAPDH
		Supplementary Figure3b Lane1	p-IRF5									Hyphae(min)	repeat1	repeat2	repeat3	repeat1	repeat2	repeat3	repeat1	repeat2	repeat3	repeat1	repeat2	repeat3	repeat1	repeat2	repeat3	repeat1	repeat2	repeat3	repeat1	repeat2	repeat3
											Clec2d+/+	0	6826.35	7702.41	7223.82	15543.8	14655.1	14196.4	12582.2	14057	12228.8	0.542541	0.547942	0.59072	1.23538	1.04255	1.1609	0.96813	0.977768	1.0541	1.07773	0.90951	1.01276
												20	4955.23	6481.77	4772.23	13847.1	14321	14608.4	13362.2	13667.4	12155.4	0.37084	0.474251	0.392603	1.03629	1.04782	1.20181	0.661739	0.846271	0.700574	0.90405	0.914112	1.04845
												40	5312.35	7329.18	5293.35	11110.8	11823.4	11178	10881.7	12860.7	10989.9	0.488193	0.569889	0.481657	1.02106	0.919344	1.01712	0.871149	1.01693	0.859485	0.890763	0.802027	0.887324
												60	5742.26	8015.77	5654.35	11124.9	11142	11192.1	10028.8	11795.9	10322.8	0.572578	0.679539	0.547756	1.1093	0.944563	1.08422	1.02173	1.21259	0.977435	0.967741	0.824028	0.945861
												80	5402.72	7534.35	5384.48	12452.4	11698.1	11773.5	11152.1	12339.8	10568.5	0.484458	0.610571	0.509481	1.1166	0.947997	1.11401	0.864485	1.08953	0.909137	0.974112	0.827024	0.971852
											Clec2d-/-	0	5464.48	7768.6	5558.48	13525.2	13183.1	13798.4	13492.5	14107.1	12965.3	0.405001	0.550688	0.428721	1.00242	0.934499	1.06426	0.722699	0.982667	0.765025	0.874504	0.815248	0.928452
												20	6339.13	9123.6	6514.18	12952.1	12792.3	12441	11663.1	13783.4	11603.7	0.543519	0.661928	0.56139	1.11051	0.928093	1.07216	0.969875	1.18117	1.00176	0.968802	0.809659	0.93534
												40	7140.89	10365.6	7611.48	11969.4	11674.4	12751.8	12550	11980.5	12787.3	0.568997	0.865206	0.595239	0.953742	0.974448	0.997227	1.01534	1.54391	1.06217	0.832035	0.850099	0.869971
												60	7626.13	11022.5	8254.72	11400.4	10930	11259.6	11307.4	12415.1	11137.6	0.674439	0.88783	0.741158	1.00822	0.880382	1.01096	1.20349	1.58427	1.32255	0.879564	0.768036	0.88195
												80	9049.6	11247.4	10022.9	13215.3	13493.5	13699.8	13755.2	12695.8	17640.5	0.657904	0.885909	0.568173	0.960746	1.06283	0.776608	1.17399	1.58085	1.01387	0.838145	0.927201	0.677505
		Supplementary Figure3b Lane2
			IRF5
		Supplementary Figure3b Lane3
			MyD88
		Supplementary Figure3b Lane4
			GAPDH

## Sheet: Supplementary Figure 3c
Supplementary Figure3c Lane1	p-p38									p-p38			p-Jnk			p-Erk			GAPDH			p-p38/GAPDH			p-Jnk/GAPDH			p-Erk/GAPDH			p-p38/GAPDH			p-Jnk/GAPDH			p-Erk/GAPDH
									Curdlan(min)	repeat1	repeat2	repeat3	repeat1	repeat2	repeat3	repeat1	repeat2	repeat3	repeat1	repeat2	repeat3	repeat1	repeat2	repeat3	repeat1	repeat2	repeat3	repeat1	repeat2	repeat3	repeat1	repeat2	repeat3	repeat1	repeat2	repeat3	repeat1	repeat2	repeat3
								Clec2d+/+	0	660.971	357.142	0	1950.04	1879.75	1926.34	3277.87	3482.41	2018.04	17695.2	17927.2	17338.2	0.0373532	0.0199218	0	0.110202	0.104855	0.111104	0.185241	0.194253	0.116393	1.95652	1.04348	0	1.01363	0.964447	1.02192	1.12066	1.17519	0.704151
									20	11316.1	11321.5	10147.1	9041.62	9066.03	8205.33	6651.06	6778.65	8937.62	17403	17554.1	17605.8	0.650239	0.644949	0.576348	0.519545	0.516463	0.466058	0.38218	0.386158	0.507652	34.0588	33.7817	30.1885	4.77874	4.75039	4.28678	2.3121	2.33617	3.07118
									40	9910.13	9901.13	8780.94	7017.31	7289.31	8025.91	14291.7	15011.7	7225.01	15171.4	15061.9	13823.2	0.653214	0.657363	0.635233	0.462536	0.483957	0.580612	0.94202	0.996669	0.522674	34.2146	34.432	33.2728	4.25438	4.4514	5.34044	5.699	6.02962	3.16205
									60	10898	10935	9541.82	9706.55	9690.25	9480.84	13794.5	14200.3	9536.67	13864.9	13311	13373.8	0.786015	0.821501	0.713472	0.700081	0.727988	0.708912	0.994927	1.06681	0.713086	41.1706	43.0293	37.3709	6.4393	6.69599	6.52053	6.01908	6.45393	4.31401
									80	8485.57	8416.08	5441.06	2698.99	2728.7	2775.99	7232.72	7164.01	2584.99	14345	14445.6	13064.4	0.591534	0.582605	0.416479	0.188148	0.188895	0.212485	0.504197	0.49593	0.197865	30.9839	30.5162	21.8147	1.73058	1.73744	1.95442	3.05028	3.00027	1.19704
								Clec2d-/-	0	172.849	167.435	0	38.536	45.657	51.657	4174.31	4212.72	65.364	13454.1	13395.8	11889.3	0.0128473	0.012499	0	0.00286425	0.0034083	0.00434485	0.310262	0.31448	0.00549774	0.672926	0.654685	0	0.0263452	0.0313493	0.0399636	1.87701	1.90253	0.0332601
									20	16077.7	16001.4	14661.5	8966.5	9075.13	8781.43	7689.89	6639.18	8629.18	13516.1	13362.3	12125.5	1.18952	1.1975	1.20914	0.663392	0.679159	0.724209	0.568942	0.496859	0.711653	62.3059	62.724	63.3334	6.10184	6.24686	6.66122	3.44197	3.00588	4.30534
									40	16001.4	16076.5	14824	16918.1	17547.5	17238.6	13815.6	13568.6	17082.2	16162	15978.3	15006.3	0.990061	1.00615	0.987852	1.04678	1.09821	1.14876	0.854819	0.849189	1.13834	51.8583	52.7008	51.7426	9.62825	10.1012	10.5662	5.17146	5.1374	6.88667
									60	10080.7	10109.5	8926.48	10915.3	11280	10794.1	17400.8	16883.8	10569.6	17505.6	18064.1	17737	0.575854	0.559648	0.50327	0.623529	0.62444	0.608564	0.994016	0.934661	0.595908	30.1626	29.3137	26.3607	5.73518	5.74356	5.59754	6.01357	5.65448	3.60511
									80	7586.84	7690.38	5723.77	5262.65	4176.53	4399.77	13348.3	13054.6	5177.48	15673.9	15346.4	14243.8	0.484043	0.50112	0.401842	0.335758	0.272151	0.308889	0.851622	0.850665	0.363489	25.3536	26.2481	21.048	3.08828	2.50322	2.84114	5.15212	5.14633	2.19902
Supplementary Figure3c Lane2	p38
Supplementary Figure3c Lane3	p-Jnk
Supplementary Figure3c Lane4	Jnk
Supplementary Figure3c Lane5	p-Erk1/2
Supplementary Figure3c Lane6	Erk1/2
Supplementary Figure3c Lane7	GAPDH

## Sheet: Supplementary Figure 3d
											p-p38			p-Jnk			p-Erk			GAPDH			p-p38/GAPDH			p-Jnk/GAPDH			p-Erk/GAPDH			p-p38/GAPDH			p-Jnk/GAPDH			p-Erk/GAPDH
Supplementary Figure3d Lane1	p-p38									Curdlan(min)	repeat1	repeat2	repeat3	repeat1	repeat2	repeat3	repeat1	repeat2	repeat3	repeat1	repeat2	repeat3	repeat1	repeat2	repeat3	repeat1	repeat2	repeat3	repeat1	repeat2	repeat3	repeat1	repeat2	repeat3	repeat1	repeat2	repeat3	repeat1	repeat2	repeat3
									Raw264.7-Mock	0	439.92	339.799	857.698	286.385	0	299.092	3706.65	3774.89	1215.46	12983.3	13832.5	12686.5	0.0338835	0.0245653	0.0676069	0.0220579	0	0.0235755	0.285493	0.272901	0.0958067	0.806394	0.58463	1.60898	1.45012	0	1.54988	1.3092	1.25145	0.439345
										20	13408.3	14660.3	16861.3	7965.08	4552.82	9051.62	11784.8	11681.4	15977.3	13376.2	13909.7	15766	1.0024	1.05396	1.06947	0.595468	0.327312	0.574124	0.881032	0.839803	1.01341	23.8561	25.0831	25.4524	39.1468	21.5179	37.7436	4.04019	3.85113	4.64723
										40	15620.4	16519.7	13340.7	13406.8	11001.5	14515.2	15556.1	15811.4	15154.8	13899.1	14229.5	16051.5	1.12384	1.16094	0.831117	0.964577	0.773143	0.90429	1.11922	1.11117	0.944136	26.7463	27.6292	19.7798	63.4125	50.8274	59.4491	5.13244	5.09552	4.32957
										60	11862.7	13292	11393.7	12172.7	9559.94	12882.8	13604.1	13641.9	10794.4	17454.1	17560.3	17163.9	0.679648	0.756932	0.663817	0.697409	0.544406	0.750576	0.779419	0.776858	0.628901	16.1749	18.0142	15.7982	45.8485	35.7899	49.3438	3.57422	3.56248	2.88398
										80	5335.55	7312.38	11113.3	4005.43	687.799	4478.31	6972.6	6527.43	5125.89	13259.8	13610	12066.3	0.402384	0.537281	0.92102	0.302072	0.0505364	0.371141	0.525843	0.479606	0.42481	9.57634	12.7868	21.9194	19.8586	3.32233	24.3992	2.41139	2.19935	1.94807
									Raw264.7-mClec2d	0	1461.11	1608.11	244.092	142.899	0	349.092	4275.65	4269.89	920.941	9292.67	10426.9	9589.38	0.157233	0.154228	0.0254544	0.0153776	0	0.036404	0.46011	0.409509	0.0960376	3.74199	3.67047	0.60579	1.01094	0	2.39325	2.10995	1.8779	0.440404
										20	16472.6	17486.9	13371.7	9701.67	5947.41	10520.7	12612	12348.8	10908.9	10877.8	11451.6	10382.4	1.51434	1.52702	1.28792	0.89188	0.519349	1.01332	1.15943	1.07835	1.05071	36.0397	36.3416	30.6512	58.6333	34.1427	66.6166	5.31683	4.94502	4.81829
										40	13915.8	15260.4	11264.8	14926.7	12454.1	15387.7	13515.7	13671.7	12580.2	11403	11948.6	10960.7	1.22037	1.27717	1.02775	1.30901	1.0423	1.4039	1.18528	1.14421	1.14775	29.0435	30.3954	24.4593	86.056	68.5223	92.2943	5.43538	5.24705	5.26331
										60	9688.67	11600.1	10208.7	12484.3	8918.48	13551.2	12198.1	11796.2	9338.31	10134.7	10646.4	11163	0.955993	1.08959	0.914513	1.23184	0.837701	1.21394	1.2036	1.108	0.836544	22.7517	25.931	21.7645	80.9824	55.0715	79.8061	5.51943	5.08101	3.83618
										80	4920.48	6419.01	11890.3	5072.01	928.042	4766.94	7426.55	7393.72	6360.38	16223.7	15314.1	10298.5	0.30329	0.419157	1.15456	0.31263	0.0606006	0.462877	0.45776	0.482805	0.617602	7.218	9.97553	27.4774	20.5527	3.98396	30.4301	2.09917	2.21402	2.83217
Supplementary Figure3d Lane2	p38
Supplementary Figure3d Lane3	p-Jnk
Supplementary Figure3d Lane4	Jnk
Supplementary Figure3d Lane5	p-Erk1/2
Supplementary Figure3d Lane6	Erk1/2
Supplementary Figure3d Lane7	GAPDH

## Sheet: Supplementary Figure 3e
Supplementary Figure3e Lane1	p-IRF5									p-IRF5			p-syk			p-Erk1/2			p-Jnk			p-p38			p-p65			p-Ikba			GAPDH			p-IRF5/GAPDH			p-Syk/GAPDH			p-Erk1/2/GAPDH			p-Jnk/GAPDH			p-p38/GAPDH			p-p65/GAPDH
									α-mannan(min)	repeat1	repeat2	repeat3	repeat1	repeat2	repeat3	repeat1	repeat2	repeat3	repeat1	repeat2	repeat3	repeat1	repeat2	repeat3	repeat1	repeat2	repeat3	repeat1	repeat2	repeat3	repeat1	repeat2	repeat3	repeat1	repeat2	repeat3	repeat1	repeat2	repeat3	repeat1	repeat2	repeat3	repeat1	repeat2	repeat3	repeat1	repeat2	repeat3	repeat1
								Clec2d+/+	0	22829.2	21997.2	16337.6	4377.91	0	2851.87	719.698	503.506	0	6884.86	6651.93	8200.71	5506.91	5590.33	569.577	11235.8	9656.15	13807.1	14101.5	14069	4591.74	22160.8	22212.8	18584.6	1.03016	0.990294	0.153454	0.197552	0	0.153454	0.0324762	0.0226674	0	0.310678	0.299464	0.441265	0.248498	0.251672	0.0306478	0.434712
									30	21218.4	21891.1	14205.6	26785.2	22379.9	24927.8	25018.3	24785.9	20551	26959.3	28172.9	25551.8	27709.7	28632	24706.7	25545.7	25284.6	24341.6	7784.66	7740.54	177.435	18337.4	18758.6	14342.2	1.15711	1.16699	1.73808	1.46068	1.19305	1.73808	1.36433	1.32131	1.43291	1.47018	1.50187	1.78159	1.5111	1.52634	1.72266	1.3479
									60	24891.6	24878.7	20261.7	21927.1	17522.9	20508.9	11548.7	11607.8	5345.13	12291.8	12863.3	10656.4	17420.8	17304.2	12448	24934	24361	23226.6	9144.35	8884	1288.53	19427.1	18636.3	14852.3	1.28128	1.33496	1.38086	1.12868	0.940253	1.38086	0.594463	0.622859	0.359887	0.632715	0.690226	0.717496	0.896725	0.928521	0.838118	1.30718
								Clec2d-/-	0	25447.4	23861.4	20660.3	879.698	0	822.163	1955.48	2386.48	0	3824.67	3690.03	5008.2	4946.43	5387.79	497.042	13200.7	12887.7	14378.4	11213.1	10908.5	2688.26	21136.8	20582.6	15708.9	1.20394	1.1593	0.0523373	0.0416193	0	0.0523373	0.0925155	0.115946	0	0.180949	0.179279	0.318813	0.23402	0.261764	0.0316407	0.626146
									30	18768.4	17945.5	10403	22836.5	20416.2	22046.9	25637.1	24743.8	21749.3	21414.1	20553.7	22654.7	24374.6	24690.9	20839.2	25076.6	24476.3	24010.2	13984.3	13342.5	5265.79	18609.8	18677.3	15114.1	1.00853	0.960815	1.4587	1.22713	1.0931	1.4587	1.37762	1.3248	1.43901	1.15069	1.10046	1.49891	1.30977	1.32197	1.37879	1.31048
									60	22356.4	21637.7	13785.5	20775.7	16316.2	19765.4	12768.1	12917.6	6813.69	14154.5	12411.2	17877.9	15615.1	16271.6	11668.2	27464.4	25823.9	26711.1	24019.1	24280	18726.8	22683.8	16363.9	21380.6	0.985567	1.32228	0.924455	0.915883	0.997085	0.924455	0.562871	0.789395	0.318686	0.623991	0.758452	0.836176	0.688382	0.994361	0.545739	1.5781
Supplementary Figure3e Lane2	IRF5
Supplementary Figure3e Lane3	p-Syk
Supplementary Figure3e Lane4	Syk
Supplementary Figure3e Lane5	p-Erk1/2
Supplementary Figure3e Lane6	Erk1/2
Supplementary Figure3e Lane7	p-Jnk
Supplementary Figure3e Lane8	Jnk
Supplementary Figure3e Lane9	p-p38
Supplementary Figure3e Lane10	p38
Supplementary Figure3e Lane11	p-p65
Supplementary Figure3e Lane12	p65
Supplementary Figure3e Lane13	p-IκBα
Supplementary Figure3e Lane14	GAPDH
[truncated: 26 more columns]

## Sheet: Supplementary Figure 3f
Supplementary Figure3f Lane1	p-IRF5
											p-IRF5			p-Erk1/2			p-Jnk			p-p38			p-p65			p-Ikba			GAPDH			p-IRF5/GAPDH			p-Erk1/2/GAPDH			p-Jnk/GAPDH			p-p38/GAPDH			p-p65/GAPDH			p-Iκbα/GAPDH
										Pam3CSK4(min)	repeat1	repeat2	repeat3	repeat1	repeat2	repeat3	repeat1	repeat2	repeat3	repeat1	repeat2	repeat3	repeat1	repeat2	repeat3	repeat1	repeat2	repeat3	repeat1	repeat2	repeat3	repeat1	repeat2	repeat3	repeat1	repeat2	repeat3	repeat1	repeat2	repeat3	repeat1	repeat2	repeat3	repeat1	repeat2	repeat3	repeat1	repeat2	repeat3
									Clec2d+/+	0	4388.41	4891.99	3837.16	1338.28	1600.53	1105.87	2555.6	2081.06	2849.06	2441.87	3409.53	2839.46	1581.7	1841.82	2060.94	4473.06	3679.89	5749.89	10332.9	10420.7	9867.89	0.424703	0.469451	0.388853	0.129517	0.153592	0.112068	0.247327	0.199705	0.28872	0.23632	0.327189	0.287747	0.153074	0.176747	0.208853	0.432895	0.353134	0.582687
										30	7828.72	8466.13	6271.77	6221.13	8167.33	6178.13	11241.3	11032.8	12551.2	10853.1	13083.6	11268	12028.7	12136.5	12929.8	5629.43	6315.74	7803.13	10584.7	11215.9	10159.9	0.739625	0.754832	0.617307	0.587747	0.728191	0.608091	1.06203	0.983673	1.23537	1.02535	1.16652	1.10907	1.13642	1.08208	1.27264	0.531845	0.563105	0.768033
										60	10332	10929.6	9437.35	12455.3	13135.4	12184.6	12629.4	13417.9	12840.4	11978.6	11123.9	12292.3	10649	11350.8	10804.3	9023.43	8108.2	10885.2	10586	11611.1	8722.94	0.976001	0.941307	1.0819	1.17658	1.13128	1.39685	1.19303	1.15561	1.47202	1.13155	0.958038	1.4092	1.00595	0.977582	1.2386	0.852391	0.698316	1.24788
									Clec2d-/-	0	7852.89	8655.48	6444.82	6696.77	8099.01	6723.31	973.577	896.506	1343.28	3587.04	2742.04	2733.41	1507.11	2448.45	2066.3	4107.38	3757.01	5993.91	11936.4	13204.7	10385.9	0.657893	0.655483	0.620533	0.561036	0.613341	0.647347	0.0815635	0.0678927	0.129337	0.300512	0.207656	0.263183	0.126262	0.185422	0.198952	0.344104	0.28452	0.577118
										30	6105.77	7045.18	7311.23	5496.77	6950.43	5798.79	11741.9	12257.4	12522.6	12678.6	13662.4	12073.1	12698.3	12180.2	13337.7	7101.38	8275.13	10495.3	11305.4	11643	10793.4	0.540074	0.605101	0.677383	0.486206	0.596963	0.537256	1.03861	1.05277	1.16021	1.12146	1.17344	1.11857	1.1232	1.04614	1.23574	0.628139	0.71074	0.972388
										60	10279.9	10756.8	9382.65	13518.2	14003.8	13140.3	12138.3	12198.7	13147.2	12051.6	12463.4	13383.1	9682.35	10226.4	10442.4	11169	12344.8	12065.8	12880.3	13283.4	11391.5	0.798113	0.809796	0.823655	1.04953	1.05424	1.15352	0.942389	0.918345	1.15412	0.935661	0.938267	1.17483	0.751718	0.769861	0.916686	0.867139	0.92934	1.05919
Supplementary Figure3f Lane2	IRF5
Supplementary Figure3f Lane3	p-Erk1/2
Supplementary Figure3f Lane4	Erk1/2
Supplementary Figure3f Lane5	p-Jnk
Supplementary Figure3f Lane6	Jnk
Supplementary Figure3f Lane7	p-p38
Supplementary Figure3f Lane8	p38
Supplementary Figure3f Lane9	p-p65
Supplementary Figure3f Lane10	p65
Supplementary Figure3f Lane11	p-IκBα
Supplementary Figure3f Lane12	GAPDH
[truncated: 18 more columns]

## Sheet: Supplementary Figure 3g
				TLR2
				Clec2d
