# Supplementary material for: C-type lectin receptor 2d forms homodimers and heterodimers with TLR2 to negatively regulate IRF5-mediated antifungal immunity
Source: Nat Commun. 2023 Oct 23;14:6718. doi: 10.1038/s41467-023-42216-3 (PMC10593818; doi:10.1038/s41467-023-42216-3)
Supplement: Supplementary file 4 — Source Data [file 41467_2023_42216_MOESM4_ESM.zip › Source data/Supplementary Figure 2.xlsx]

## Sheet: Supplementary Figure 2b
Coated with Curdlan
Fc	TLR2-His	Clec2d-Fc	Clec2d-Fc+TLR2-His	Control	Clec2d-Fc	TLR2-His	Clec2d-Fc+TLR2-His
0.2233	0.0592	0.7001	0.8025	0.0503	0.0803	0.1494	1.4549
0.2263	0.0521	0.6987	0.7978	0.0509	0.0842	0.1453	1.3322
0.2306	0.0506	0.6174	0.7623	0.0536	0.0833	0.1342	0.9969
Coated with α-mannan
Fc	TLR2-His	Clec2d-Fc	Clec2d-Fc+TLR2-His	Control	Clec2d-Fc	TLR2-His	Clec2d-Fc+TLR2-His
0.2845	0.0496	0.5613	0.6422	0.055	0.0649	0.7305	2.0397
0.246	0.0539	0.5911	0.6317	0.0537	0.0757	0.5468	1.9673
0.2738	0.0503	0.5758	0.6728	0.0559	0.072	0.5905	2.0157
Coated with Pam3CSK4
Fc	TLR2-His	Clec2d-Fc	Clec2d-Fc+TLR2-His	Control	Clec2d-Fc	TLR2-His	Clec2d-Fc+TLR2-His
0.2216	0.0582	0.7078	0.7791	0.053	0.0853	0.8617	1.7809
0.2041	0.0593	0.5888	0.762	0.0524	0.0831	0.935	2.009
0.2049	0.063	0.655	0.7994	0.0514	0.088	0.4974	1.9025

## Sheet: Supplementary Figure 2c
Clec2d-Fc+Dectin-1-His(dilute)/Detected with anti-Fc Ab
1:1	1:2	1:4	1:8	1:16	1:32	1:64	1:128
2.2589	1.9771	1.9346	1.9799	1.7938	1.3497	1.3097	2.2305
2.2174	2.2723	2.1442	2.1987	2.0359	1.7085	1.7764	1.9622
2.3512	2.1279	2.393	2.4247	2.33	1.9781	1.8975	2.3312

## Sheet: Supplementary Figure 2d
Detected with anti-Fc antibody
Fc	Clec2d-Fc	Clec2d-Fc+ Dectin-1-His
1.75	72.3	67.4
1.89	73.1	66.8
1.7	72.8	67.7
