# Supplementary material for: C-type lectin receptor 2d forms homodimers and heterodimers with TLR2 to negatively regulate IRF5-mediated antifungal immunity
Source: Nat Commun. 2023 Oct 23;14:6718. doi: 10.1038/s41467-023-42216-3 (PMC10593818; doi:10.1038/s41467-023-42216-3)
Supplement: Supplementary file 4 — Source Data [file 41467_2023_42216_MOESM4_ESM.zip › Source data/Figure 3.xlsx]

## Sheet: Fig.3a
Fig.3a Lane1	p-IRF5										p-IRF5			p-Syk			p-p65			GAPDH			p-IRF5/GAPDH			p-Syk/GAPDH			p-p65/GAPDH			p-IRF5/GAPDH			p-Syk/GAPDH			p-p65/GAPDH
										Curdlan(min)	repeat1	repeat2	repeat3	repeat1	repeat2	repeat3	repeat1	repeat2	repeat3	repeat1	repeat2	repeat3	repeat1	repeat2	repeat3	repeat1	repeat2	repeat3	repeat1	repeat2	repeat3	repeat1	repeat2	repeat3	repeat1	repeat2	repeat3	repeat1	repeat2	repeat3
									Clec2d+/+	0	5955.84	118.142	2696.11	208.435	917.87	881.284	2462.06	2876.23	2251.82	16359.7	16294.1	15284.1	0.364055	0.00725058	0.176399	0.0127407	0.0563313	0.0576601	0.150495	0.17652	0.147331	1.99408	0.0397143	0.96621	0.301599	1.33347	1.36493	0.951809	1.17292	0.978971
										20	4823.08	2372.45	3672.45	10311.1	9733.62	10153.1	15755	17041.9	15138.2	16530.3	15996.9	14942.3	0.291772	0.148307	0.245775	0.623767	0.608469	0.679487	0.9531	1.06533	1.01311	1.59815	0.812335	1.34621	14.7658	14.4037	16.0848	6.33308	7.0788	6.73184
										40	5919.67	7455.98	4513.38	12476.4	12412.3	12741.5	14103.4	15578.4	13626.5	15417.8	15304.3	14393.4	0.383949	0.487184	0.313573	0.80922	0.811036	0.885237	0.914744	1.01791	0.946724	2.10304	2.6685	1.71757	19.1558	19.1988	20.9553	6.07822	6.76376	6.29072
										60	7079.84	5909.55	3576.03	16700.3	16316.3	16127.1	11286	13094.5	10785	16608.9	16664.4	15742.3	0.426268	0.354621	0.227161	1.0055	0.979107	1.02445	0.679513	0.785775	0.685094	2.33484	1.9424	1.24425	23.8022	23.1774	24.2507	4.51518	5.22126	4.55226
										80	6116.38	8246.2	1607.38	14658	14716.5	14405.9	7584.67	9163.84	7693.74	16437.3	16167.1	15032.1	0.372104	0.510061	0.10693	0.891754	0.910274	0.958341	0.461432	0.566821	0.511821	2.03816	2.79381	0.585697	21.1096	21.548	22.6858	3.06609	3.76637	3.40091
									Clec2d-/-	0	4640.89	9622.91	1143.82	469.678	3669.72	1319.72	1514.36	1644.82	1672.41	16007.3	16170	15307.1	0.289923	0.595109	0.0747246	0.0293415	0.226946	0.0862159	0.094604	0.10172	0.109257	1.58803	3.25965	0.409297	0.694571	5.37226	2.0409	0.628617	0.675904	0.72598
										20	6693.55	11051.1	15209.4	8954.98	5849.58	8709.08	15728.7	16649.4	16107.8	17703.7	17251.4	16535	0.378088	0.640591	0.919833	0.505826	0.339079	0.526707	0.888441	0.965105	0.974166	2.07094	3.50877	5.03829	11.9739	8.02667	12.4682	5.90345	6.41286	6.47306
										40	11490.6	15143.6	19143.3	13735.4	13551.1	13007.5	11833.9	12477.3	12088.1	16188	15585.7	14911.1	0.709821	0.971634	1.28383	0.848491	0.869455	0.872338	0.731029	0.800557	0.810675	3.88797	5.32203	7.03204	20.0855	20.5817	20.65	4.85749	5.31948	5.38671
										60	15804.5	13549.9	16869.2	14527.9	13484.7	14229.3	9559.84	11290.8	9858.38	16700.5	16888	15660.5	0.946349	0.802341	1.07718	0.869906	0.798479	0.90861	0.572427	0.66857	0.629504	5.18353	4.39474	5.90012	20.5924	18.9016	21.5086	3.80362	4.44246	4.18288
Fig.3a Lane2	IRF5									80	10115.3	14245	12395.3	15523	16052.1	15538.5	5884.72	7501.74	6091.43	16260	15714	14999.7	0.622099	0.906513	0.826366	0.954674	1.02151	1.03592	0.361915	0.477392	0.406103	3.40748	4.96534	4.52633	22.599	24.1813	24.5223	2.40482	3.17214	2.69844
Fig.3a Lane3	p-Syk
Fig.3a Lane4	Syk
Fig.3a Lane5	p-p65
Fig.3a Lane6	p65
Fig.3a Lane7	GAPDH

## Sheet: Fig.3b
Fig.3b Lane1	IRF5										IRF5			PCNA			IRF5/PCNA			IRF5/PCNA
										Curdlan(h)	repeat1	repeat2	repeat3	repeat1	repeat2	repeat3	repeat1	repeat2	repeat3	repeat1	repeat2	repeat3
									Clec2d+/+	0	5795.5	5512.67	5551.67	18257.6	17664.6	17474.2	0.317429	0.312074	0.317707	1.00536	0.9884	1.00624
										1	9215.28	8951.03	8891.98	17064.6	17738.8	17650.9	0.540024	0.504602	0.50377	1.71036	1.59817	1.59554
										2	10239	10145.9	9892.2	16307.7	16549.9	16791.2	0.627865	0.613048	0.589132	1.98857	1.94164	1.8659
										3	9319.23	8983.69	8942.52	15023.4	15361.1	15678	0.620314	0.584834	0.570387	1.96466	1.85228	1.80653
									Clec2d-/-	0	9499.57	9323.1	9099.86	14190.6	14741.2	15201.6	0.669425	0.632451	0.59861	2.1202	2.0031	1.89592
										1	15770.7	15612.7	15552.1	10385.3	10900.2	11238.3	1.51856	1.43234	1.38385	4.80959	4.53649	4.38292
										2	20174.5	20157.5	20139.9	9172.15	9678.86	10782.1	2.19954	2.08263	1.86791	6.96638	6.59611	5.91604
										3	15455.6	15202.7	15192.4	8178.79	8609.2	8207.62	1.88971	1.76587	1.85102	5.9851	5.59286	5.86254
Fig.3b Lane2	PCNA

## Sheet: Fig.3c
Fig.3c Lane1	p-IRF5										p-IRF5			p-p65			GAPDH			p-IRF5/GAPDH			p-p65/GAPDH			p-IRF5/GAPDH			p-p65/GAPDH
										Curdlan(min)	repeat1	repeat2	repeat3	repeat1	repeat2	repeat3	repeat1	repeat2	repeat3	repeat1	repeat2	repeat3	repeat1	repeat2	repeat3	repeat1	repeat2	repeat3	repeat1	repeat2	repeat3
									Raw264.7-Mock	0	14459.3	10380.8	13647.6	1478.65	357.042	1869.01	13790.4	12318.2	12858.4	1.04851	0.842719	1.06138	0.107223	0.028985	0.145353	1.06534	0.856247	1.07842	1.14245	0.308831	1.54872
										20	13477.1	15137.6	14245	14246.1	13419.1	12484.3	13077.3	13182.7	11905.5	1.03057	1.14829	1.1965	1.08937	1.01793	1.04861	1.04712	1.16673	1.21571	11.6072	10.8459	11.1729
										40	14385.7	15268.8	14728.5	10622.4	9718.13	7348.38	14718.3	13269.7	13319.6	0.977403	1.15065	1.10578	0.721718	0.732354	0.551697	0.993093	1.16912	1.12353	7.68981	7.80314	5.87826
										60	16257.4	13953.7	16536.3	11680	10702.3	12188.4	17698.8	17110.7	16533	0.918559	0.815499	1.0002	0.659928	0.625473	0.737214	0.933304	0.82859	1.01625	7.03145	6.66433	7.85493
										80	8162.31	8497.55	8284.43	4369.18	2734.06	15776.1	14883.1	12513.5	13377	0.548426	0.679068	0.619303	0.293566	0.218488	1.17934	0.55723	0.689968	0.629244	3.12791	2.32796	12.5658
									Raw264.7-mClec2d	0	8966.55	8677.38	9082.01	3393.01	1265.7	1245.23	14079.9	8724.13	12931.9	0.636834	0.99464	0.702296	0.240983	0.14508	0.0962917	0.647056	1.01061	0.713569	2.56764	1.54581	1.02598
										20	9010.31	8094.38	9222.6	18175.7	17870.9	10985.8	13501.7	10409.7	12142.3	0.667347	0.777579	0.759543	1.34618	1.71675	0.904757	0.67806	0.790061	0.771735	14.3434	18.2917	9.64008
										40	8211.96	6982.26	8178.26	15481.5	14737.8	8531.62	13210.1	10890.6	12056.9	0.621641	0.641127	0.678305	1.17194	1.35326	0.707614	0.63162	0.651418	0.689194	12.4869	14.4188	7.53953
										60	8759.67	7924.38	8594.2	12686.9	11231.8	11266.5	13633.8	9914.38	12484.2	0.642495	0.799281	0.688407	0.930546	1.13288	0.902466	0.652808	0.812112	0.699458	9.91485	12.0707	9.61566
Fig.3c Lane2	IRF5									80	7906.43	3468.23	6626.18	6584.13	3416.48	15756.5	15046	16639.2	14484	0.525483	0.208437	0.457483	0.4376	0.205327	1.08786	0.533918	0.211783	0.464826	4.66257	2.18773	11.591
Fig.3c Lane3	p-p65
Fig.3c Lane4	p65
Fig.3c Lane5	Clec2d
Fig.3c Lane6	GAPDH

## Sheet: Fig.3d
											IRF5			PCNA			IRF5/PCNA			IRF5/PCNA
Fig.3d Lane1	IRF5									Curdlan(h)	repeat1	repeat2	repeat3	repeat1	repeat2	repeat3	repeat1	repeat2	repeat3	repeat1	repeat2	repeat3
									Raw264.7-Mock	0	9586.08	9907.55	9590.13	13181.5	13540.2	13461.2	0.727238	0.731716	0.712428	1.00476	1.01095	0.984296
										1	18573.3	18430.6	18161.2	15980.7	16273.3	16446	1.16223	1.13256	1.10429	1.60575	1.56476	1.52569
										2	20701.2	20593.3	20450.6	19335.2	19186.8	19380.4	1.07065	1.0733	1.05522	1.47921	1.48289	1.4579
										3	19662.8	19538.6	19481.4	17401.6	17439.5	17745.1	1.12994	1.12036	1.09785	1.56114	1.5479	1.5168
									Raw264.7-mClec2d	0	10367.4	10967.3	10858	15519.9	15582.6	15864.4	0.668008	0.703817	0.684422	0.922926	0.9724	0.945604
										1	17191.3	17652.7	17009.1	16461.4	16300.3	16411.4	1.04434	1.08297	1.03642	1.44287	1.49624	1.43192
										2	17037.1	17401.5	17372.4	19278.1	18907.7	19170.4	0.883754	0.920337	0.90621	1.221	1.27155	1.25203
										3	15495.6	16198	16166.4	19983.6	19844.6	20390.3	0.775415	0.816243	0.792849	1.07132	1.12773	1.09541
Fig.3d Lane2	PCNA

## Sheet: Fig.3e
											MyD88			GAPDH			MyD88/GAPDH			MyD88/GAPDH
Fig.3e Lane1	MyD88									Curdlan(min)	repeat1	repeat2	repeat3	repeat1	repeat2	repeat3	repeat1	repeat2	repeat3	repeat1	repeat2	repeat3
									Clec2d+/+	0	28846.2	19434.2	19225.1	27424.3	26122.2	26991.2	1.05185	0.743973	0.712271	1.25814	0.889888	0.851968
										40	18408.3	13466.2	13723.1	27347.5	27997.2	27781.7	0.673128	0.480985	0.493962	0.805148	0.57532	0.590842
										80	10061.2	9092.76	8597	20335.2	21919.6	21080.7	0.49477	0.414824	0.407814	0.591809	0.496183	0.487798
									Clec2d-/-	0	16407.1	26876.7	26896.9	18702.5	20063.9	19418.8	0.877271	1.33955	1.3851	1.04933	1.60228	1.65676
										40	19668.2	19764.3	20243.4	18194.1	20135.6	19103.6	1.08102	0.981558	1.05967	1.29304	1.17407	1.2675
										80	25200.9	21161.3	17386.4	23529.8	25096.5	23893.4	1.07102	0.843198	0.727665	1.28108	1.00857	0.870382
Fig.3e Lane2	GAPDH

## Sheet: Fig.3f
Fig.3f Lane1	MyD88												MyD88			GAPDH			MyD88/GAPDH			MyD88/GAPDH
												Curdlan(h)	repeat1	repeat2	repeat3	repeat1	repeat2	repeat3	repeat1	repeat2	repeat3	repeat1	repeat2	repeat3
										DMSO	Mock	0	13181	21188.5	12922	14640.5	17311.1	14935.3	0.900313	1.22398	0.865199	0.903478	1.22828	0.86824
												1	12778.5	19510.6	13057.1	13892.9	21533.8	14281.3	0.919785	0.906046	0.914277	0.923018	0.90923	0.91749
												2	11976.9	18059.3	12305.3	12999.9	20532.3	13162.6	0.921307	0.879555	0.934869	0.924545	0.882647	0.938155
											mClec2d	0	7845.48	16614	8366.48	10830.8	21666.1	11373.5	0.724369	0.766821	0.735613	0.726915	0.769517	0.738199
												1	4886.06	16411	5342.35	8335.11	19074.5	9214.94	0.586202	0.860362	0.579749	0.588263	0.863386	0.581787
												2	2958.94	11975.8	3254.65	8828.48	18124.2	9522.77	0.335159	0.660762	0.341775	0.336337	0.663085	0.342977
										MG132	Mock	0	7655.48	10429.3	8291.01	10036.5	14559.5	10996.2	0.762765	0.716321	0.75399	0.765447	0.718839	0.75664
												1	8325.89	9376.25	8652.89	12294.7	15578.8	13268.5	0.677192	0.60186	0.652139	0.679573	0.603976	0.654431
												2	8623.48	8194.6	9293.18	13663.9	16688.1	14176.6	0.631114	0.491045	0.65553	0.633333	0.492771	0.657834
Fig.3f Lane2	IRF5										mClec2d	0	12040.3	9722.89	12402.3	11970.4	14997.2	13166.5	1.00584	0.648314	0.941961	1.00938	0.650593	0.945272
												1	13862.4	10188.7	13974.2	13218.6	14712.8	14458.5	1.0487	0.692505	0.966505	1.05239	0.694939	0.969902
												2	12607.2	11108.9	12024.1	14033.1	14980	15059.8	0.898395	0.741583	0.798426	0.901553	0.74419	0.801233
Fig.3f Lane3	GAPDH

## Sheet: Fig.3g
												p-IRF5			GAPDH			p-IRF5/GAPDH			p-IRF5/GAPDH
											Curdlan(min)	repeat1	repeat2	repeat3	repeat1	repeat2	repeat3	repeat1	repeat2	repeat3	repeat1	repeat2	repeat3
Fig.3g Lane1	p-IRF5								DMSO	mock	0	11614.1	12231.4	9936.23	14452	13480.4	13789.6	0.803629	0.907347	0.720557	0.991509	1.11947	0.889016
											30	13982.3	13518.2	12226.1	13448.6	13607.6	13595.9	1.03968	0.993425	0.899244	1.28275	1.22568	1.10948
											60	12563.8	13154.6	10440.1	13138.1	13260.4	13361.4	0.956288	0.992025	0.781363	1.17986	1.22395	0.964037
										mClec2d	0	10829.9	10934.6	8744.53	13195.3	13251.6	12722.9	0.820742	0.825157	0.687307	1.01262	1.01807	0.847992
											30	9362.43	9181.31	7036.06	12585.9	12353.6	12794.6	0.743883	0.743206	0.549924	0.917794	0.91696	0.678491
											60	7370.23	7731.6	4492.41	12214.2	11879.1	11640.4	0.603416	0.650859	0.385934	0.744488	0.803023	0.476161
									TJ-M2010-5	mock	0	7758.01	7979.77	5319.82	11751.2	11733.6	11885.1	0.660187	0.680076	0.447606	0.814532	0.83907	0.552251
											30	8873.65	9212.25	6218.53	11602.2	11562.5	11058.4	0.764826	0.796737	0.562337	0.943634	0.983006	0.693806
											60	7025.77	6929.35	3810.53	12569.6	12263.2	12834.4	0.558949	0.565053	0.296899	0.689626	0.697157	0.366311
										mClec2d	0	5711.94	5685.65	3012.58	12670.6	12754.4	12967.5	0.450803	0.445781	0.232318	0.556196	0.55	0.286631
											30	6355.06	6347.35	3613.99	11322.2	11283.2	11064.9	0.561293	0.56255	0.326618	0.692517	0.694068	0.402978
Fig.3g Lane2	IRF5										60	4235.7	4694.77	1682.28	11806.2	11377.2	10994.5	0.358769	0.412646	0.153012	0.442646	0.509118	0.188784
Fig.3g Lane3	GAPDH

## Sheet: Fig.3h
Fig.3h Lane1	p-IRF5
Fig.3h Lane2	IRF5										p-IRF5			MyD88			GAPDH			p-IRF5/GAPDH			MyD88/GAPDH			p-IRF5/GAPDH			MyD88/GAPDH
										Curdlan(min)	repeat1	repeat2	repeat3	repeat1	repeat2	repeat3	repeat1	repeat2	repeat3	repeat1	repeat2	repeat3	repeat1	repeat2	repeat3	repeat1	repeat2	repeat3	repeat1	repeat2	repeat3
									Clec2d+/+ Tlr2+/+	0	596.142	505.556	557.263	6703.87	5640.41	7257.11	13334.2	11439.8	8432.87	0.0447076	0.0441928	0.0660822	0.502756	0.493052	0.614783	0.865405	0.855441	1.27915	0.936469	0.918394	1.14514
										30	1437.34	1261.04	1392.34	4625.28	4116.58	5391.46	14500.8	11092.4	10168.4	0.0991208	0.113686	0.136928	0.318967	0.371118	0.460502	1.91868	2.20061	2.65052	0.594129	0.691271	0.857764
										60	6309.28	4739.99	4923.7	4037.99	3378.7	4760.7	12150.4	11199.5	10304.1	0.519267	0.423233	0.47784	0.332335	0.301684	0.412364	10.0515	8.19252	9.24956	0.619031	0.561937	0.768098
									Clec2d-/-Tlr2+/+	0	9390.58	7728.11	8083.41	8710.53	8146.53	9104.65	12151.2	11915.6	11259.6	0.772812	0.648571	0.717909	0.716846	0.683686	0.743132	14.9593	12.5544	13.8966	1.33525	1.27348	1.38421
										30	9728.58	9079.87	8969.7	10807	10035.4	10817.6	10913.1	12220	11570.1	0.891462	0.743033	0.775251	0.990285	0.821227	0.877681	17.256	14.3829	15.0065	1.84457	1.52968	1.63483
										60	9497.33	9061.75	9230.16	7884.87	6698.87	8118.16	10020.5	12157.5	11576.8	0.947793	0.745364	0.7973	0.786876	0.551008	0.657711	18.3464	14.428	15.4333	1.46569	1.02635	1.2251
									Clec2d+/+Tlr2-/-	0	97.485	141.435	168.142	63.778	119.314	360.799	9577.23	12311.4	11426.1	0.0101788	0.0114882	0.0147157	0.00665933	0.00969138	0.0293782	0.197031	0.222377	0.284851	0.0124041	0.0180518	0.0547219
										30	1943.63	1686.04	1898.46	805.749	1123.75	1710.87	10314.6	12344.6	11460.2	0.188435	0.136581	0.165656	0.0781173	0.0910313	0.141335	3.64753	2.64379	3.2066	0.145507	0.169561	0.263261
										60	6067.87	4362.28	4815.99	690.092	1308.04	1681.16	9520.65	12245.9	11393.6	0.637338	0.356224	0.422691	0.0724837	0.106815	0.139707	12.3369	6.89543	8.18203	0.135013	0.198961	0.260228
									Clec2d-/-Tlr2-/-	0	3312.99	3117.99	3492.99	5141.7	4819.11	5889.11	12990.5	13029.2	12250.5	0.255032	0.239307	0.28513	0.395805	0.369869	0.458351	4.93666	4.63227	5.51926	0.737254	0.688944	0.853757
										30	7475.28	5710.7	6370.99	9041.58	7845.28	9231.7	12446.9	12293.6	11255.4	0.600574	0.464526	0.566041	0.726412	0.63816	0.776405	11.6253	8.99183	10.9569	1.35307	1.18868	1.44619
										60	9453.28	8009.58	9124.28	10639.4	9218.28	10889.8	14998.8	12433.6	11299.1	0.630268	0.644188	0.807526	0.709349	0.741401	0.962709	12.2001	12.4695	15.6313	1.32128	1.38099	1.79321
Fig.3h Lane3	MyD88
Fig.3h Lane4	GAPDH
Fig.3h Lane5	TLR2
